# Supplementary material for: Lesbian, gay, bisexual, transgender, intersex, and its legalisation in Africa: Insights from tertiary-level students in Ghana
Source: PLoS One. 2023 Jul 7;18(7):e0287726. doi: 10.1371/journal.pone.0287726 (PMC10328334; doi:10.1371/journal.pone.0287726)
Supplement: S1 File — (XLSX) [file pone.0287726.s001.xlsx]

## Sheet: Sheet1
					Implied Correlations (Group number 1 - Default model)
						SLGBTI1	SLGBTI2	SLGBTI3	SLGBTI4	SLGBTI5	SLGBTI6	RB1	RB2	RB3	RB4	CSV1	CSV2	CSV3	CSV4	PHI1	PHI2	PHI3	PHI4
					SLGBTI1	1
					SLGBTI2	0.483	1
					SLGBTI3	0.534	0.504	1
					SLGBTI4	0.576	0.543	0.601	1
					SLGBTI5	0.562	0.531	0.587	0.632	1
					SLGBTI6	0.584	0.551	0.609	0.656	0.641	1
					RB1	0.309	0.291	0.322	0.347	0.339	0.352	1
					RB2	0.313	0.296	0.327	0.352	0.344	0.357	0.63	1
					RB3	0.268	0.253	0.28	0.301	0.294	0.306	0.539	0.547	1
					RB4	0.325	0.307	0.339	0.366	0.357	0.371	0.655	0.664	0.569	1
					CSV1	0.254	0.24	0.265	0.286	0.279	0.29	0.411	0.417	0.357	0.433	1
					CSV2	0.292	0.275	0.305	0.328	0.321	0.333	0.472	0.479	0.41	0.498	0.439	1
					CSV3	0.277	0.261	0.288	0.311	0.304	0.315	0.447	0.454	0.388	0.471	0.415	0.477	1
					CSV4	0.318	0.3	0.332	0.358	0.349	0.363	0.514	0.522	0.447	0.542	0.478	0.549	0.52	1
					PHI1	0.315	0.298	0.329	0.354	0.346	0.359	0.366	0.371	0.318	0.386	0.311	0.358	0.339	0.389	1
					PHI2	0.319	0.301	0.333	0.359	0.351	0.364	0.371	0.376	0.322	0.391	0.315	0.362	0.343	0.395	0.841	1
					PHI3	0.336	0.317	0.35	0.378	0.369	0.383	0.39	0.396	0.339	0.411	0.331	0.381	0.361	0.415	0.884	0.896	1
					PHI4	0.329	0.311	0.344	0.37	0.362	0.375	0.382	0.388	0.332	0.403	0.325	0.373	0.354	0.407	0.867	0.878	0.924	1
						Squared Multiple Correlations: (Group number 1 - Default model)
									Estimate
						SLGBTI1			0.512
						SLGBTI2			0.456
						SLGBTI3			0.557
						SLGBTI4			0.647
						SLGBTI5			0.617
						SLGBTI6			0.666
						RB1			0.621
						RB2			0.64
						RB3			0.469
						RB4			0.69
						CSV1			0.382
						CSV2			0.504
						CSV3			0.452
						CSV4			0.598
						PHI1			0.83
						PHI2			0.852
						PHI3			0.942
						PHI4			0.906
