# Supplementary material for: Lesbian, gay, bisexual, transgender, intersex, and its legalisation in Africa: Insights from tertiary-level students in Ghana
Source: PLoS One. 2023 Jul 7;18(7):e0287726. doi: 10.1371/journal.pone.0287726 (PMC10328334; doi:10.1371/journal.pone.0287726)
Supplement: S2 File — (XLSX) [file pone.0287726.s002.xlsx]

## Sheet: Form Responses 1
In general, to what extent do you agree or disagree with the passage of laws against LGBTI individuals (anti- LGBTI laws) in the country?	Do you think there is a need to pass such kinds of laws (anti-LGBT laws) in this modern era?	To what extent do you agree or disagree that there should be laws to prevent mature individuals (i.e., over age 18) from choosing the gender they prefer to be identified with?	Mature individuals who engage in same-sex sexual activity should be legally punished?	To what extent do you agree or disagree that there should be laws that prevent mature same-sex individuals from marrying?	To you, the passage of anti-LGBTI laws (laws against LGBTI) in the country has been delayed too much?	Which of the following to you is/are the reason (s) why there should be the passage of anti-LGBTI laws in the country (Please choose as many as you want)	Of the reason(s) you listed above, which do you think is the most relevant? (You can only choose one)	Is your religious denomination 2 to warmly accept LGBTI people	To what extent is your religious denomination likely to accept LGBTI-related activities (e.g., same-sex marriage)?	How likely are you to find identified LGBTI persons in your religious denomination?	To what extent is identified LGBTI individual likely to become a leader in your denomination?	LGBTI people are likely to reveal themselves freely in your community.	An identified LGBTI individual is likely to be accepted to participate in your community’s cultural activities.	To what extent do you think LGBTI-related activities (e.g., same-sex marriage) are likely to be welcomed in your community?	To you, how likely can an LGBTI identified person be selected to mount a leadership role in your community?	There should be passage of laws against LGBTI because... (7 likert scale) [Sexual intercourse between homosexuals is more risky than sexual intercourse between the opposite sexes in contracting sexual related diseases.]	There should be passage of laws against LGBTI because... (7 likert scale) [LGBTI individuals are mostly less healthy than heterosexuals. ( Healthy used here means having good physical and mental condition)]	There should be passage of laws against LGBTI because... (7 likert scale) [All LGBTI individuals are suffering from one disease or the other (the diseases could either physical, mental or both).]	There should be passage of laws against LGBTI because... (7 likert scale) [LGBTI individuals have higher tendency of sharing diseases among the populace.]	Please what sex were you assigned at birth?	What is your age?	What is the highest level of education you have completed or about to complete?	Religion	Ethnic background
4	3	4	4	4	4	Because of health implications	Because of health implications	4	4	4	4	4	4	4	4	2	1	1	3	Male	26	Diploma	Traditionalist	Akan
7	7	7	7	7	7	Because of religious reasons	Because of religious reasons	1	1	1	1	1	1	1	1	1	1	1	1	Male	32	Masters	Christianity	Akan
1	1	1	1	1	2	Because of religious reasons, Because of cultural and social values, Because of health implications	Because of religious reasons	7	7	7	7	7	7	6	6	5	6	6	6	Male	21	First degree	Christianity	Akan
7	7	7	7	7	7	Because of religious reasons, Because of cultural and social values, Because of health implications	Because of health implications	7	7	7	7	7	7	7	7	6	6	6	6	Male	28	First degree	Christianity	Ewe
7	7	7	7	7	7	Because of cultural and social values	Because of cultural and social values	6	6	6	6	1	7	7	7	6	6	6	6	Male	36	First degree	Traditionalist	Ewe
7	7	7	7	3	7	Because of religious reasons, Because of cultural and social values, Because of health implications	Because of health implications	7	7	7	7	7	7	7	7	3	1	3	3	Female	25	Diploma	Christianity	Konkonba
1	3	2	7	7	6	Because of religious reasons, Because of cultural and social values, Because of health implications	Because of religious reasons	7	7	6	6	3	7	6	7	6	6	6	6	Male	32	First degree	Christianity	Ewe
7	1	1	7	7	7	Because LGBTI is a foreign culture	Because of health implications	7	7	6	7	2	2	7	7	6	6	6	6	Male	29	Diploma	Christianity	Akan
7	7	7	7	7	7	Because of health implications	Because of health implications	7	7	1	7	7	1	1	1	6	6	6	6	Male	29	First degree	Christianity	Akan
7	7	6	6	7	7	Because of religious reasons, Because of cultural and social values, Because of health implications	Because of health implications	7	7	7	7	7	6	7	7	2	6	6	6	Female	26	First degree	Christianity	Akan
1	1	1	7	1	1	Because of religious reasons, Because of cultural and social values, Because of health implications	Because of religious reasons	7	7	7	7	7	7	7	7	1	6	6	6	Male	29	Diploma	Christianity	Akan
7	1	7	7	7	6	Because of religious reasons	Because of religious reasons	7	7	7	7	7	6	6	7	6	6	6	6	Female	20	First degree	Christianity	Akan
7	7	7	7	7	7	Because of religious reasons, Because of cultural and social values, Because of health implications	Because of cultural and social values	7	7	6	7	6	7	7	7	4	6	6	5	Male	35	First degree	Muslim	Dagomba
1	1	1	1	7	1	None of the above	None of the above	7	7	7	7	7	7	7	7	2	2	1	2	Female	20	First degree	Christianity	Akan
7	7	7	7	7	7	Because of religious reasons, Because of cultural and social values, Because of health implications	Because of religious reasons	7	7	7	7	7	7	7	7	6	6	6	6	Female	24	First degree	Christianity	Akan
7	6	7	7	1	7	Because of religious reasons, Because LGBTI is a foreign culture	Because LGBTI is a foreign culture	7	7	7	7	7	7	3	7	4	6	3	2	Female	25	Diploma	Christianity	Akan
7	7	1	7	7	6	Because of religious reasons, Because of cultural and social values, Because of health implications	Because of health implications	7	7	3	7	6	2	5	7	6	6	6	6	Male	26	First degree	Christianity	Akan
1	1	1	7	7	7	Because of religious reasons, Because of cultural and social values, Because of health implications	Because of religious reasons	1	7	6	7	2	7	1	6	6	6	6	6	Male	29	Masters	Christianity	Akan
1	1	1	7	6	7	Because of health implications	Because of health implications	6	7	6	6	2	3	7	7	6	6	6	6	Female	34	First degree	Christianity	Akan
7	7	7	7	7	1	Because of religious reasons, Because of cultural and social values, Because of health implications	Because of health implications	7	6	4	7	2	4	6	4	6	1	6	6	Female	24	First degree	Christianity	Dagaati
1	1	7	7	7	7	Because of religious reasons	Because of religious reasons	1	1	1	1	1	7	7	7	6	6	6	6	Female	26	Diploma	Christianity	Dagaati
3	3	7	3	3	2	Because of health implications	Because of health implications	5	5	3	3	7	6	7	7	6	6	6	6	Male	33	First degree	Christianity	Akan
6	5	5	7	7	6	Because of religious reasons, Because of health implications	Because of health implications	6	6	7	7	7	7	7	7	6	6	5	5	Female	19	Diploma	Christianity	Akan
6	5	6	6	6	5	Because of cultural and social values	Because of cultural and social values	4	5	5	4	6	5	5	5	3	5	5	3	Male	31	First degree	Christianity	Nzema
1	1	1	7	7	7	Because of religious reasons, Because of cultural and social values, Because of health implications	Because of health implications	7	7	6	7	6	6	7	6	6	3	4	6	Male	29	Diploma	Christianity	Akan
1	7	7	7	7	7	Because of religious reasons, Because of cultural and social values, Because of health implications	Because of health implications	7	7	7	7	7	7	7	7	6	6	6	6	Female	27	First degree	Christianity	Akan
7	7	7	7	7	7	Because of religious reasons, Because of cultural and social values, Because of health implications, Because LGBTI is a foreign culture	Because of health implications	7	7	7	7	7	7	7	7	6	6	6	6	Female	22	First degree	Christianity	Akan
1	7	7	7	7	7	Because of cultural and social values	Because of cultural and social values	7	7	7	7	7	7	7	7	5	6	5	4	Male	26	First degree	Christianity	Igbo
7	7	2	7	7	7	Because of religious reasons	Because of religious reasons	7	7	3	7	6	7	6	2	3	2	2	2	Male	23	First degree	Christianity	Akan
7	1	2	6	6	7	Because of health implications	Because of health implications	7	7	7	7	6	6	7	7	6	6	6	6	Male	29	Diploma	Christianity	Akan
7	7	7	7	7	7	Because of cultural and social values, Because of health implications	Because of health implications	7	7	7	7	7	7	7	7	6	6	6	6	Female	21	Diploma	Christianity	Akan
2	1	6	2	4	1	Because of religious reasons, Because of health implications	Because of health implications	4	7	4	4	4	4	4	4	6	6	6	6	Male	25	Diploma	Christianity	Akan
7	7	7	7	7	7	Because of cultural and social values, Because of health implications	Because of health implications	7	7	7	7	7	7	7	7	6	6	6	6	Female	21	Diploma	Christianity	Akan
7	5	7	7	7	6	Because of religious reasons, Because of cultural and social values, Because of health implications	Because of religious reasons	7	7	7	6	7	1	7	7	6	6	6	1	Male	22	First degree	Christianity	Akan
5	5	5	5	6	5	Because of religious reasons, Because of cultural and social values, Because of health implications	Because of religious reasons	7	7	6	7	6	5	7	7	5	6	3	4	Male	26	First degree	Christianity	Akan
7	1	6	7	7	6	Because of cultural and social values, Because of health implications	Because of health implications	7	7	4	7	6	7	7	7	6	1	6	6	Male	24	First degree	Christianity	Akan
6	6	5	6	7	6	Because of religious reasons, Because of cultural and social values, Because of health implications	Because of religious reasons	7	7	2	7	3	7	7	7	3	3	2	3	Female	22	First degree	Christianity	Akan
7	7	6	4	7	6	Because of religious reasons	Because of religious reasons	7	7	6	7	4	5	6	5	3	3	3	3	Male	25	First degree	Christianity	Akan
7	7	7	7	7	7	Because of religious reasons, Because of cultural and social values, Because of health implications	Because of health implications	7	7	6	7	2	1	7	7	6	6	6	6	Male	26	First degree	Christianity	Akan
1	1	1	7	7	4	None of the above	None of the above	7	7	7	6	1	4	6	3	2	1	2	1	Female	23	Diploma	Christianity	Akan
5	7	7	7	5	7	Because of religious reasons, Because of health implications	Because of religious reasons	7	7	6	6	6	7	7	7	6	4	4	4	Male	31	First degree	Christianity	Akan
7	7	7	7	7	7	Because of religious reasons, Because of cultural and social values, Because of health implications	Because of health implications	7	7	7	4	6	2	3	6	6	3	6	6	Male	34	First degree	Christianity	Ewe
7	7	7	7	7	7	Because of religious reasons, Because of cultural and social values, Because of health implications	Because of cultural and social values	7	7	7	7	7	7	7	7	6	6	6	6	Male	27	First degree	Christianity	Akan
7	7	7	7	7	7	Because of religious reasons, Because of cultural and social values, Because of health implications, Because LGBTI is a foreign culture	Because of religious reasons	7	7	6	7	7	7	7	7	6	1	6	6	Male	28	Diploma	Christianity	Akan
6	7	6	6	7	2	Because of religious reasons, Because of cultural and social values, Because of health implications	Because of cultural and social values	7	7	4	7	7	7	7	7	6	6	5	5	Male	32	First degree	Christianity	Akan
1	7	1	6	6	7	Because of religious reasons, Because of cultural and social values, Because of health implications, Because LGBTI is a foreign culture	Because of health implications	7	7	7	7	7	7	7	7	6	6	6	6	Male	23	Diploma	Christianity	Akan
6	6	6	5	7	7	Because of religious reasons, Because of cultural and social values, Because of health implications	Because of health implications	7	7	7	7	6	7	7	7	6	6	4	3	Male	24	First degree	Christianity	Ewe
7	7	7	7	7	7	Because of religious reasons, Because of cultural and social values, Because of health implications, Because LGBTI is a foreign culture	Because of cultural and social values	7	7	7	7	7	7	7	7	6	6	6	6	Male	27	First degree	Christianity	Akan
7	7	1	7	7	2	Because of religious reasons, Because of cultural and social values, Because of health implications	Because of religious reasons	7	7	4	7	3	3	7	7	6	2	6	6	Male	29	Diploma	Christianity	Akan
7	7	7	4	7	7	Because of religious reasons, Because of cultural and social values, Because of health implications	Because of cultural and social values	7	7	3	7	7	7	7	7	6	6	6	6	Male	31	First degree	Christianity	Guan
1	7	7	7	7	1	Because of religious reasons	Because of religious reasons	7	7	7	7	7	7	7	7	1	1	1	1	Female	19	First degree	Christianity	Ashanti
7	7	7	7	7	6	Because of religious reasons, Because of cultural and social values, Because of health implications, Because LGBTI is a foreign culture	Because of religious reasons	6	7	7	7	2	6	7	7	6	6	6	6	Female	23	First degree	Christianity	Kusasi
7	7	7	7	7	7	Because of religious reasons, Because of cultural and social values, Because of health implications	Because of health implications	7	7	2	7	6	7	6	6	3	3	2	3	Female	28	First degree	Christianity	Akan
7	1	6	6	6	6	Because of religious reasons, Because of cultural and social values, Because of health implications	Because of cultural and social values	6	7	6	7	6	5	6	5	6	4	4	6	Female	33	First degree	Christianity	Akan
7	7	7	7	7	7	Because of religious reasons, Because of cultural and social values, Because of health implications	Because of health implications	7	7	7	7	7	7	7	7	6	6	6	6	Male	27	PhD	Christianity	Ewe
7	7	1	7	7	7	Because of religious reasons, Because of cultural and social values	Because of religious reasons	7	7	7	7	7	7	7	7	6	6	6	6	Male	20	First degree	Christianity	Akan
7	6	3	7	7	7	Because of religious reasons, Because of cultural and social values, Because of health implications	Because of health implications	7	7	3	7	7	7	7	7	6	6	5	6	Female	22	First degree	Christianity	Akan
1	1	1	7	7	6	None of the above	None of the above	7	7	7	7	7	7	7	7	2	2	2	1	Female	26	First degree	Christianity	Akan
7	7	7	7	7	6	Because of health implications	Because of health implications	1	2	6	2	6	6	7	7	6	1	6	1	Female	21	First degree	Christianity	Akan
7	7	1	7	7	7	Because of religious reasons, Because of cultural and social values, Because of health implications	Because of religious reasons	7	7	7	7	7	7	7	7	6	1	6	6	Male	27	First degree	Christianity	Akan
7	7	7	7	7	7	Because of religious reasons, Because of cultural and social values, Because of health implications, Because LGBTI is a foreign culture	Because of cultural and social values	7	7	7	7	7	7	7	7	6	6	6	5	Male	26	First degree	Christianity	Dagaati
7	7	7	7	7	7	Because of religious reasons, Because of cultural and social values, Because of health implications, Because LGBTI is a foreign culture	Because of cultural and social values	7	7	7	7	6	6	7	7	6	6	6	5	Male	30	First degree	Christianity	Ga
7	7	7	7	7	7	Because of religious reasons, Because of cultural and social values, Because of health implications	Because of cultural and social values	7	7	7	7	7	7	7	7	1	1	1	1	Male	26	First degree	Christianity	Akan
7	7	7	7	7	7	Because of religious reasons, Because of cultural and social values, Because of health implications	Because of cultural and social values	6	7	6	7	7	3	7	7	6	4	6	6	Male	30	First degree	Christianity	Akan
6	7	6	7	5	6	Because of religious reasons, Because of cultural and social values	Because LGBTI is a foreign culture	3	2	1	1	2	3	3	3	1	2	1	2	Male	25	First degree	Traditionalist	Akan
7	7	7	7	7	6	Because of religious reasons, Because of cultural and social values, Because LGBTI is a foreign culture	Because of cultural and social values	7	7	7	7	7	7	7	7	6	6	6	6	Male	31	First degree	Christianity	Dagaati
1	3	1	1	1	2	Because of religious reasons	Because of religious reasons	7	3	6	6	4	7	6	6	6	4	3	3	Male	28	First degree	Christianity	Akan
4	1	4	3	3	4	Because of religious reasons, Because of cultural and social values, Because of health implications, Because LGBTI is a foreign culture	Because of health implications	7	7	7	7	6	6	6	6	3	3	3	3	Female	21	First degree	Christianity	Ga
6	1	6	6	6	6	Because of religious reasons, Because of cultural and social values, Because of health implications	Because of religious reasons	7	7	6	6	6	2	7	6	1	2	1	1	Male	30	First degree	Christianity	Ewe
7	7	7	7	7	7	Because of religious reasons, Because of cultural and social values, Because of health implications	Because of religious reasons	7	7	7	7	7	7	7	7	6	6	6	6	Male	20	First degree	Christianity	Akan
1	1	7	7	7	6	Because of health implications	Because of health implications	7	7	6	7	6	6	7	7	6	6	6	6	Female	21	First degree	Christianity	Brosa(Enchi)
7	1	7	7	7	7	Because of religious reasons, Because of cultural and social values, Because of health implications, Because LGBTI is a foreign culture	Because of health implications	7	7	7	7	7	7	7	7	2	1	1	1	Female	25	First degree	Christianity	Akan
1	3	7	7	7	1	Because of religious reasons, Because of cultural and social values, Because of health implications, Because LGBTI is a foreign culture	Because of religious reasons	7	7	1	1	1	1	1	1	2	2	2	6	Male	30	First degree	Christianity	Ewe
1	7	7	7	7	7	Because of religious reasons, Because of cultural and social values	Because of religious reasons	7	7	7	7	5	7	7	7	6	6	6	6	Male	24	First degree	Christianity	Gikuyu
7	7	7	6	7	6	Because of religious reasons, Because of cultural and social values, Because of health implications, Because LGBTI is a foreign culture	Because of health implications	7	7	7	7	7	7	7	7	6	6	6	6	Female	23	First degree	Christianity	Ewe
7	7	7	7	7	7	Because of religious reasons, Because of cultural and social values, Because of health implications, Because LGBTI is a foreign culture	Because of cultural and social values	6	7	6	6	2	2	2	7	6	6	6	6	Male	30	First degree	Christianity	Akan
2	1	5	6	6	2	Because of health implications	Because of health implications	6	4	1	6	4	6	6	4	2	2	2	1	Female	20	First degree	Christianity	Akan
7	7	7	7	7	6	Because of religious reasons, Because of cultural and social values, Because of health implications	Because of religious reasons	5	7	7	7	7	7	7	7	6	1	6	6	Male	30	First degree	Christianity	Akan
7	7	6	6	6	4	Because of religious reasons, Because of cultural and social values, Because of health implications, Because LGBTI is a foreign culture	Because of religious reasons	6	7	7	6	6	2	7	7	1	1	1	1	Female	28	Masters	Christianity	Akan
7	7	7	7	7	7	Because of religious reasons, Because of cultural and social values, Because of health implications	Because of religious reasons	6	6	6	7	2	7	7	7	6	6	6	6	Male	24	First degree	Christianity	Ewe
1	7	7	7	7	7	Because of health implications	Because of health implications	7	7	3	7	3	2	3	3	6	4	4	3	Male	20	First degree	Christianity	Ewe
7	7	7	7	7	7	Because of religious reasons, Because of cultural and social values, Because LGBTI is a foreign culture	Because of cultural and social values	7	7	7	7	6	6	7	7	6	4	6	4	Male	40	Masters	Christianity	Akan
7	7	6	7	7	7	Because of religious reasons, Because of cultural and social values, Because of health implications	Because of cultural and social values	7	7	7	7	6	6	7	7	6	6	6	6	Female	26	First degree	Christianity	Akan
6	7	7	7	7	6	Because of cultural and social values, Because of health implications	Because of health implications	5	7	4	7	6	4	7	7	4	5	6	4	Male	28	First degree	Christianity	Akan
6	6	6	6	6	6	Because of health implications	Because of health implications	7	7	7	7	7	7	7	7	6	6	6	6	Female	22	First degree	Christianity	Akan
6	6	6	6	6	6	Because of religious reasons, Because of cultural and social values, Because of health implications, Because LGBTI is a foreign culture	Because of health implications	5	6	5	7	5	5	6	6	6	6	6	6	Male	24	Diploma	Muslim	Sissala
1	1	1	7	7	6	Because of religious reasons, Because of cultural and social values, Because of health implications	Because of religious reasons	7	7	6	7	7	7	7	7	1	6	6	6	Male	29	Diploma	Christianity	Akan
7	7	2	7	6	4	Because of religious reasons, Because of cultural and social values, Because of health implications	Because of cultural and social values	6	1	6	7	6	6	6	6	6	6	6	6	Male	22	First degree	Christianity	Krobo
7	7	6	6	6	5	Because of cultural and social values, Because of health implications	Because of health implications	7	7	6	7	7	7	7	7	6	6	6	5	Female	26	Diploma	Christianity	Akan
7	1	7	6	6	6	Because of health implications	Because of religious reasons	6	6	6	7	2	7	7	7	4	3	6	6	Female	26	Diploma	Christianity	Akan
7	7	1	7	7	7	Because of religious reasons, Because of cultural and social values, Because of health implications	Because of cultural and social values	7	7	7	7	7	7	7	7	6	6	6	6	Male	27	First degree	Muslim	Kusaasi
2	5	3	6	5	5	Because of religious reasons, Because LGBTI is a foreign culture	Because of religious reasons	7	6	6	7	5	6	6	6	3	3	1	3	Male	23	First degree	Christianity	Akan
7	7	7	7	7	7	Because of religious reasons, Because of cultural and social values, Because of health implications	Because of health implications	7	7	6	7	6	6	7	7	6	6	6	6	Male	24	First degree	Christianity	Ga
7	7	6	7	7	7	Because of religious reasons, Because of cultural and social values, Because of health implications	Because of cultural and social values	7	7	7	7	6	7	7	7	3	6	5	6	Male	18	First degree	Christianity	Akan
7	7	7	6	7	7	Because of health implications	Because of health implications	6	6	6	6	2	7	4	6	2	2	2	2	Female	21	Diploma	Christianity	Akan
7	1	7	7	7	7	Because of religious reasons, Because of health implications	Because of health implications	7	7	2	7	2	2	2	6	6	6	6	6	Male	29	First degree	Christianity	Akan
1	7	7	7	6	2	Because of religious reasons, Because of cultural and social values, Because of health implications	Because of health implications	4	4	4	4	4	4	6	7	1	1	6	6	Male	30	Diploma	Christianity	Akan
2	1	2	2	2	4	None of the above	None of the above	7	7	7	7	7	6	6	6	2	2	2	2	Male	24	First degree	Christianity	Akan
7	7	7	7	7	6	Because of religious reasons, Because of cultural and social values, Because of health implications	Because of cultural and social values	7	7	5	7	6	7	7	7	6	6	6	5	Male	29	First degree	Christianity	Akan
2	1	2	7	7	1	None of the above	Because of religious reasons	6	7	7	7	7	7	6	6	2	1	1	1	Female	22	First degree	Christianity	Akan
7	7	7	7	7	7	Because of religious reasons, Because of cultural and social values, Because of health implications	Because of cultural and social values	7	7	6	7	6	5	7	7	6	1	3	3	Male	27	First degree	Christianity	Ewe
7	7	7	7	7	7	Because of religious reasons, Because of cultural and social values, Because of health implications	Because of health implications	7	7	5	5	5	6	7	7	6	6	6	6	Male	30	Diploma	Christianity	Akan
7	1	7	7	7	7	Because of religious reasons	Because of health implications	7	7	2	6	2	2	2	6	6	6	6	6	Male	27	Diploma	Christianity	Akan
1	1	1	1	2	2	Because of religious reasons, Because of cultural and social values, Because of health implications	Because of health implications	7	7	7	7	6	7	7	7	4	6	6	6	Male	26	First degree	Christianity	Akan
6	7	5	6	7	6	Because of religious reasons, Because of cultural and social values, Because of health implications	Because of cultural and social values	7	7	6	6	6	7	7	7	6	6	6	6	Female	25	Diploma	Christianity	Fanti
7	7	7	5	7	6	Because of religious reasons, Because of cultural and social values, Because LGBTI is a foreign culture	Because of religious reasons	7	7	7	7	7	7	7	7	5	6	5	6	Female	25	First degree	Christianity	Ga
7	1	3	7	6	7	Because of cultural and social values, Because of health implications	Because of health implications	7	7	5	7	6	3	7	7	6	6	6	6	Male	25	Masters	Christianity	Akan
7	7	7	7	7	7	Because of religious reasons, Because of cultural and social values, Because of health implications	Because of cultural and social values	4	7	7	7	7	7	7	7	6	6	6	6	Male	28	First degree	Christianity	Akan
7	6	5	6	6	6	Because of cultural and social values, Because LGBTI is a foreign culture	Because of cultural and social values	5	6	5	5	5	5	5	6	4	4	4	5	Female	26	Diploma	Christianity	Akan
7	1	7	7	7	6	Because of religious reasons, Because of cultural and social values, Because of health implications, Because LGBTI is a foreign culture	Because of religious reasons	7	7	2	7	7	7	7	7	6	6	5	6	Male	24	First degree	Christianity	Akan
7	1	7	7	7	7	Because of health implications	Because of health implications	7	7	2	7	2	2	7	7	6	6	6	6	Female	24	Diploma	Christianity	Ewe
1	1	1	7	3	6	Because of health implications	Because of health implications	7	7	6	6	2	6	7	7	6	6	6	6	Male	29	First degree	Christianity	Ga
5	4	5	3	4	6	Because of religious reasons	Because of religious reasons	7	7	7	7	7	7	7	7	1	6	6	5	Female	21	First degree	Christianity	Akan
7	6	6	7	6	6	Because of religious reasons, Because of cultural and social values, Because of health implications	Because of health implications	7	6	5	4	7	3	5	4	6	6	6	6	Female	24	Diploma	Muslim	Akan
6	5	5	6	6	5	Because of religious reasons, Because of cultural and social values, Because of health implications, Because LGBTI is a foreign culture	Because of cultural and social values	5	5	6	5	5	5	6	6	6	6	6	6	Male	23	Diploma	Christianity	Akan
6	6	6	5	7	5	Because of religious reasons, Because of cultural and social values, Because of health implications, Because LGBTI is a foreign culture	Because of religious reasons	3	5	5	6	5	7	6	7	6	6	6	6	Female	27	Diploma	Christianity	Ewe
7	6	6	6	7	6	Because of religious reasons, Because of cultural and social values, Because of health implications, Because LGBTI is a foreign culture	Because of health implications	7	7	6	6	6	6	6	6	6	6	6	6	Male	25	First degree	Muslim	Ga
7	6	6	7	7	7	Because of religious reasons, Because of health implications	Because of health implications	6	6	6	7	7	7	7	6	6	2	6	6	Female	26	Diploma	Christianity	Nzema
7	7	6	7	6	6	Because of religious reasons, Because of cultural and social values, Because of health implications, Because LGBTI is a foreign culture	Because of cultural and social values	7	7	6	6	6	6	7	6	6	1	6	6	Female	27	Diploma	Christianity	Akan
7	6	6	7	6	6	Because of religious reasons, Because of cultural and social values, Because of health implications, Because LGBTI is a foreign culture	Because of health implications	6	6	6	6	6	6	6	6	6	6	6	6	Female	28	First degree	Christianity	Akan
6	5	6	6	6	7	Because of religious reasons, Because of cultural and social values, Because of health implications	Because of cultural and social values	6	5	6	6	6	6	6	6	6	6	6	6	Male	27	First degree	Christianity	Akan
1	1	1	1	1	1	Because of health implications	Because of health implications	7	7	6	2	2	2	7	7	1	6	6	6	Male	27	First degree	Christianity	Akan
6	6	6	6	6	6	Because of religious reasons, Because of cultural and social values, Because of health implications	Because of health implications	7	6	6	6	6	5	6	6	6	6	6	6	Female	27	Diploma	Christianity	Ga
6	5	6	6	7	5	Because of religious reasons, Because of health implications	Because of health implications	6	5	5	6	5	6	5	6	6	6	6	6	Male	25	Diploma	Muslim	Akan
6	7	6	6	6	6	Because of religious reasons, Because of cultural and social values, Because of health implications, Because LGBTI is a foreign culture	Because of cultural and social values	6	6	6	6	5	6	6	6	6	6	6	6	Female	28	Diploma	Christianity	Nzema
6	5	6	6	6	5	Because of religious reasons, Because of health implications	Because LGBTI is a foreign culture	6	6	5	6	6	6	7	7	6	6	6	6	Male	30	Diploma	Christianity	Akan
2	2	2	1	2	4	Because of health implications	Because of health implications	7	7	3	7	6	2	7	2	2	3	2	2	Male	33	First degree	Muslim	Akan
1	7	7	7	7	7	Because of cultural and social values, Because of health implications	Because of cultural and social values	2	2	7	1	4	6	7	7	6	6	6	6	Male	23	First degree	Christianity	Ewe
6	6	6	6	6	7	Because of religious reasons, Because of cultural and social values, Because of health implications, Because LGBTI is a foreign culture	Because of health implications	5	6	6	6	5	6	6	6	6	6	6	6	Female	29	First degree	Christianity	Akan
6	6	6	6	7	7	Because of religious reasons, Because of cultural and social values, Because of health implications, Because LGBTI is a foreign culture	Because LGBTI is a foreign culture	6	6	6	6	5	6	6	5	6	6	6	5	Female	28	Diploma	Christianity	Akan
6	4	6	5	6	6	Because of religious reasons, Because of cultural and social values, Because of health implications, Because LGBTI is a foreign culture	Because of religious reasons	7	7	7	7	6	6	6	6	3	2	3	2	Female	25	Diploma	Christianity	Ewe
3	3	3	4	3	3	None of the above	Because of cultural and social values	7	5	5	4	6	5	5	3	2	1	2	3	Male	24	First degree	Christianity	Ewe
7	1	7	7	7	7	Because of religious reasons, Because of cultural and social values, Because of health implications, Because LGBTI is a foreign culture	Because of religious reasons	6	7	7	7	7	7	7	7	3	3	3	3	Female	27	First degree	Muslim	Ga
2	2	3	4	1	2	Because of health implications	Because LGBTI is a foreign culture	7	5	5	3	6	3	2	1	3	1	2	1	Male	25	First degree	Muslim	Nzema
5	5	6	5	5	6	Because of cultural and social values, Because LGBTI is a foreign culture	Because LGBTI is a foreign culture	5	6	5	3	6	6	4	5	6	5	4	4	Female	31	First degree	Christianity	Akan
7	7	6	6	6	7	None of the above	None of the above	3	2	3	3	3	2	4	5	1	1	1	1	Female	32	Diploma	Christianity	Akan
3	3	3	3	4	2	None of the above	None of the above	4	4	5	4	4	4	4	5	1	1	2	1	Female	24	First degree	Christianity	Akan
1	1	2	1	3	5	Because of cultural and social values, Because of health implications, Because LGBTI is a foreign culture	Because of health implications	4	5	7	7	6	5	5	6	1	2	1	3	Female	27	Diploma	Christianity	Ga
3	4	4	3	5	3	Because of religious reasons, Because LGBTI is a foreign culture	Because of health implications	4	6	6	6	6	3	5	4	2	3	2	2	Female	28	First degree	Muslim	Northerner
6	5	6	7	6	7	Because of religious reasons, Because of cultural and social values, Because of health implications, Because LGBTI is a foreign culture	Because of health implications	6	6	6	6	6	6	6	6	6	6	6	6	Male	27	Diploma	Muslim	Akan
7	7	6	7	6	6	Because of religious reasons, Because of cultural and social values, Because of health implications	Because of health implications	5	6	6	6	6	5	6	6	6	6	6	6	Male	27	Diploma	Christianity	Ga
6	7	6	7	6	6	Because of religious reasons, Because of cultural and social values, Because of health implications, Because LGBTI is a foreign culture	Because of cultural and social values	6	6	5	6	6	6	6	6	6	6	6	6	Female	26	Diploma	Christianity	Akan
6	6	6	7	7	6	Because of religious reasons, Because of cultural and social values, Because of health implications	Because LGBTI is a foreign culture	6	6	6	6	6	6	7	6	6	6	6	6	Male	27	Diploma	Christianity	Akan
5	4	5	5	6	5	Because of health implications, Because LGBTI is a foreign culture	Because of health implications	6	6	5	6	5	6	5	6	5	5	5	5	Male	30	First degree	Christianity	Akan
6	6	6	7	7	6	Because of religious reasons, Because of health implications	Because of health implications	6	6	6	6	6	6	6	7	6	6	6	6	Female	31	First degree	Christianity	Akan
5	4	5	6	5	5	Because of religious reasons, Because of health implications	Because of religious reasons	6	6	5	6	6	6	6	6	6	6	6	6	Female	28	First degree	Christianity	Ga
6	6	7	6	6	7	Because of religious reasons, Because of cultural and social values, Because of health implications, Because LGBTI is a foreign culture	Because of religious reasons	7	7	7	7	6	6	6	7	6	6	6	6	Male	24	Diploma	Muslim	Akan
3	6	7	6	6	6	Because of religious reasons, Because of cultural and social values, Because of health implications, Because LGBTI is a foreign culture	Because of health implications	6	6	6	6	6	6	7	6	6	6	6	6	Female	27	Diploma	Christianity	Ewe
6	6	7	6	7	6	Because of religious reasons, Because of health implications	Because of health implications	6	5	6	6	6	6	6	7	6	6	6	6	Male	24	Diploma	Muslim	Akan
5	4	5	6	5	5	Because of health implications	Because of health implications	6	6	6	6	6	6	6	6	6	6	6	6	Male	25	Diploma	Christianity	Akan
6	6	7	6	6	7	Because of religious reasons, Because of cultural and social values, Because of health implications, Because LGBTI is a foreign culture	Because of health implications	6	6	6	7	6	6	6	7	5	4	4	4	Female	28	First degree	Christianity	Ga
6	5	6	6	6	7	Because of health implications, Because LGBTI is a foreign culture	Because of health implications	6	6	6	6	6	5	6	6	6	6	6	6	Male	26	Diploma	Muslim	Akan
6	6	6	7	6	6	Because of religious reasons, Because of cultural and social values, Because of health implications, Because LGBTI is a foreign culture	Because of health implications	7	6	6	6	6	7	7	6	6	6	6	6	Male	28	First degree	Christianity	Ga
7	7	7	6	6	7	Because of religious reasons, Because of cultural and social values, Because of health implications, Because LGBTI is a foreign culture	Because of health implications	6	7	6	7	6	6	6	6	6	6	6	6	Female	27	First degree	Christianity	Nzema
6	6	6	7	6	7	Because of religious reasons, Because of cultural and social values, Because of health implications	Because of health implications	6	6	6	6	6	6	6	6	6	6	6	6	Female	27	Diploma	Christianity	Akan
2	5	6	7	6	6	Because of religious reasons, Because of cultural and social values, Because of health implications	Because of religious reasons	6	6	6	6	6	6	6	6	6	6	6	6	Female	27	Diploma	Christianity	Ga
6	6	7	6	6	7	Because of religious reasons, Because of health implications, Because LGBTI is a foreign culture	Because LGBTI is a foreign culture	6	6	6	6	6	6	7	6	6	6	6	6	Female	25	Diploma	Christianity	Akan
6	5	5	6	6	5	Because of religious reasons, Because of health implications	Because of religious reasons	6	6	5	6	6	5	5	5	5	6	6	5	Male	27	First degree	Muslim	Akan
5	6	5	6	6	5	Because LGBTI is a foreign culture	Because LGBTI is a foreign culture	5	6	4	5	4	5	4	5	4	4	3	3	Male	27	First degree	Muslim	Ga
2	1	1	6	2	7	Because of religious reasons, Because of cultural and social values, Because of health implications	Because of health implications	7	7	7	7	7	7	7	7	5	5	5	5	Female	31	First degree	Christianity	Akan
3	4	3	4	5	4	None of the above	None of the above	4	5	4	5	5	5	5	5	2	2	1	1	Female	32	Diploma	Christianity	Ga
7	7	7	7	7	7	Because of religious reasons, Because of cultural and social values, Because of health implications, Because LGBTI is a foreign culture	Because of cultural and social values	7	6	5	5	6	6	5	5	5	5	5	4	Male	26	Diploma	Christianity	Ewe
5	5	5	6	6	5	Because LGBTI is a foreign culture	Because LGBTI is a foreign culture	5	7	6	3	5	5	6	6	1	6	6	5	Female	25	First degree	Muslim	Ga
5	5	5	4	5	6	Because of health implications, Because LGBTI is a foreign culture	Because LGBTI is a foreign culture	5	6	5	6	5	6	5	6	5	5	6	2	Male	27	Diploma	Christianity	Ga
1	1	1	1	6	4	Because of religious reasons	Because of cultural and social values	6	6	7	4	7	4	4	4	1	4	5	4	Male	28	Diploma	Christianity	Akan
7	7	6	7	7	6	Because of religious reasons	Because of health implications	7	2	2	7	7	7	7	7	1	2	3	1	Female	28	Diploma	Christianity	Akan
6	6	6	7	6	7	Because of religious reasons, Because of health implications	Because of health implications	6	6	6	6	6	6	6	6	6	6	6	6	Female	25	Diploma	Christianity	Akan
6	5	5	6	6	6	Because of religious reasons, Because of cultural and social values, Because of health implications	Because of religious reasons	6	6	6	7	6	6	6	6	6	6	6	6	Male	30	Masters	Christianity	Akan
6	5	6	7	6	6	Because of religious reasons, Because of health implications	Because of health implications	6	6	6	6	6	7	6	6	6	6	6	6	Male	23	Diploma	Christianity	Ewe
5	5	6	6	5	5	Because of religious reasons, Because of health implications, Because LGBTI is a foreign culture	Because of health implications	5	6	6	6	5	6	6	6	6	6	6	6	Female	26	First degree	Muslim	Akan
6	5	5	6	6	6	Because of religious reasons, Because of health implications	Because of health implications	5	6	6	6	6	5	6	6	6	6	6	6	Female	28	First degree	Christianity	Akan
6	6	5	6	6	7	Because of religious reasons, Because of health implications	Because of religious reasons	6	6	6	6	5	6	6	6	6	6	6	6	Male	30	PhD	Christianity	Akan
1	1	5	7	6	6	Because of religious reasons, Because of cultural and social values	Because of religious reasons	7	7	3	7	2	2	2	7	6	6	6	6	Female	26	Diploma	Christianity	Akan
1	5	6	6	6	6	Because of religious reasons, Because of cultural and social values, Because of health implications	Because of health implications	7	7	7	7	6	7	7	7	5	5	5	5	Male	24	First degree	Christianity	Akan
6	5	6	6	6	5	Because of religious reasons, Because of cultural and social values	Because of religious reasons	5	4	4	3	5	5	5	5	3	2	2	1	Female	32	Masters	Christianity	Ewe
4	3	3	5	5	3	None of the above	None of the above	5	5	5	4	4	3	5	3	2	1	2	1	Male	25	First degree	Muslim	Akan
6	6	6	6	6	6	Because of religious reasons, Because of cultural and social values, Because of health implications	Because of health implications	6	6	6	6	6	6	6	6	6	6	6	6	Female	29	Masters	Christianity	Ga
6	6	7	6	7	6	Because of cultural and social values, Because of health implications, Because LGBTI is a foreign culture	Because of health implications	6	6	6	6	6	6	6	7	6	6	6	6	Female	28	First degree	Christianity	Akan
5	4	5	5	6	5	Because of health implications	Because of health implications	5	6	6	5	6	6	6	6	6	6	6	6	Male	27	First degree	Muslim	Akan
5	5	5	6	6	5	Because of religious reasons, Because of health implications	Because of cultural and social values	6	6	6	7	5	6	6	6	6	6	6	6	Female	27	First degree	Christianity	Ewe
6	6	6	7	6	6	Because of health implications, Because LGBTI is a foreign culture	Because of health implications	6	6	6	7	6	5	6	6	5	5	5	5	Female	27	First degree	Christianity	Nzema
6	5	6	7	6	6	Because of religious reasons, Because of cultural and social values, Because of health implications, Because LGBTI is a foreign culture	Because of cultural and social values	7	6	6	6	6	6	6	6	6	6	6	6	Female	26	Diploma	Christianity	Ewe
6	6	6	7	6	5	Because of cultural and social values, Because of health implications	Because of health implications	6	6	6	6	6	6	6	6	6	6	6	6	Male	30	Masters	Muslim	Akan
5	4	5	5	6	4	Because of cultural and social values	Because of cultural and social values	3	3	4	4	5	2	5	5	3	3	4	4	Female	29	First degree	Christianity	Ewe
6	6	6	7	6	6	Because of religious reasons, Because of cultural and social values, Because of health implications, Because LGBTI is a foreign culture	Because of health implications	6	6	6	6	7	5	6	6	6	6	6	6	Female	27	Masters	Christianity	Akan
6	6	6	7	6	7	Because of cultural and social values, Because of health implications	Because of cultural and social values	5	6	6	6	6	6	6	6	6	6	6	6	Male	25	Diploma	Christianity	Ewe
6	6	6	7	7	7	Because of cultural and social values, Because of health implications	Because of cultural and social values	6	6	6	7	6	6	6	6	6	6	6	6	Female	29	Diploma	Christianity	Ewe
6	4	7	6	6	6	Because of religious reasons, Because of health implications	Because of religious reasons	6	6	6	7	6	6	6	5	6	5	6	6	Female	24	Diploma	Muslim	Akan
6	6	7	6	7	6	Because of religious reasons, Because of health implications, Because LGBTI is a foreign culture	Because LGBTI is a foreign culture	6	6	6	6	6	6	6	7	6	6	6	6	Male	30	PhD	Christianity	Akan
5	4	6	5	6	6	Because of cultural and social values, Because of health implications	Because of health implications	6	6	6	6	6	6	6	6	3	4	6	6	Female	27	First degree	Christianity	Ewe
6	6	7	6	6	7	Because of religious reasons, Because of cultural and social values, Because of health implications, Because LGBTI is a foreign culture	Because of cultural and social values	6	6	6	6	6	6	6	6	6	6	6	6	Male	25	First degree	Muslim	Ewe
7	7	2	1	2	5	None of the above	None of the above	6	5	3	3	6	3	4	2	1	2	2	1	Female	28	First degree	Muslim	Akan
2	4	5	4	3	3	None of the above	Because LGBTI is a foreign culture	6	6	2	3	4	6	5	4	1	3	2	2	Male	29	Diploma	Traditionalist	Ewe
6	6	6	7	6	5	Because of health implications	Because of health implications	6	6	7	6	6	6	6	6	6	6	6	6	Female	26	First degree	Christianity	Ga
5	5	6	3	2	5	Because of religious reasons, Because of cultural and social values, Because of health implications, Because LGBTI is a foreign culture	Because of religious reasons	6	6	6	5	7	5	7	6	1	2	3	3	Female	33	Masters	Christianity	Ewe
6	5	5	6	5	5	Because of cultural and social values, Because of health implications, Because LGBTI is a foreign culture	Because of cultural and social values	5	5	6	6	6	6	6	6	3	3	3	6	Female	27	First degree	Christianity	Ga
7	7	7	7	7	7	Because of religious reasons, Because of cultural and social values, Because of health implications, Because LGBTI is a foreign culture	Because of religious reasons	7	7	7	7	7	7	7	7	3	3	3	3	Male	25	First degree	Christianity	Akan
6	5	6	7	5	5	Because of religious reasons, Because of health implications	Because of health implications	6	6	7	7	6	6	6	6	5	6	6	6	Female	28	Masters	Christianity	Akan
2	1	1	2	2	1	None of the above	None of the above	4	3	3	3	4	6	5	5	1	1	2	2	Male	25	First degree	Muslim	Ga
6	6	6	7	6	5	Because of religious reasons, Because of health implications, Because LGBTI is a foreign culture	Because of religious reasons	6	6	5	6	6	6	6	6	6	6	6	6	Female	27	First degree	Christianity	Akan
6	5	2	6	2	1	Because of cultural and social values	Because LGBTI is a foreign culture	6	4	5	7	3	3	5	7	3	1	1	2	Male	30	Masters	Christianity	Ewe
6	6	6	6	6	6	Because of religious reasons, Because of cultural and social values, Because of health implications, Because LGBTI is a foreign culture	Because of health implications	6	6	6	7	5	6	6	6	6	6	5	6	Female	27	Masters	Christianity	Ga
5	4	6	6	5	6	Because of health implications	Because of health implications	6	5	6	5	5	6	6	6	3	3	6	6	Male	25	First degree	Christianity	Akan
7	1	1	1	2	2	Because of religious reasons, Because of cultural and social values	Because of religious reasons	2	1	1	2	7	7	7	7	3	1	2	2	Female	27	Diploma	Christianity	Ga
7	7	6	7	7	6	Because of religious reasons, Because of cultural and social values, Because LGBTI is a foreign culture	Because of religious reasons	7	7	6	6	6	6	6	6	5	6	6	6	Female	30	Masters	Christianity	Akan
5	3	6	2	1	2	Because of health implications	Because of health implications	7	7	7	6	7	6	6	6	3	3	1	1	Female	29	Diploma	Christianity	Ga
6	4	5	7	7	6	Because of health implications	Because of health implications	5	5	5	5	5	4	3	5	6	6	6	6	Male	27	First degree	Christianity	Akan
3	2	2	3	4	1	None of the above	None of the above	3	3	3	3	5	5	3	5	2	1	1	1	Female	29	First degree	Christianity	Ga
1	2	2	2	2	1	None of the above	None of the above	4	4	4	4	6	6	5	5	1	1	1	1	Male	31	Masters	Christianity	Guan
5	5	5	5	6	6	Because of health implications, Because LGBTI is a foreign culture	Because LGBTI is a foreign culture	5	6	6	5	4	5	5	6	2	3	3	2	Male	31	Masters	Christianity	Akan
1	6	2	2	3	4	Because of health implications	Because of health implications	6	6	5	4	3	5	5	6	1	1	1	1	Male	31	Masters	Christianity	Akan
7	7	7	7	7	7	Because of religious reasons, Because of cultural and social values, Because of health implications, Because LGBTI is a foreign culture	Because of religious reasons	7	7	7	7	6	6	6	6	6	6	6	6	Female	25	First degree	Christianity	Akan
5	5	5	6	6	6	Because of cultural and social values, Because LGBTI is a foreign culture	Because LGBTI is a foreign culture	6	6	5	6	5	5	5	6	3	2	2	2	Female	31	First degree	Christianity	Gonja
4	4	3	4	3	3	Because of cultural and social values	Because of cultural and social values	3	4	5	5	5	4	3	5	2	2	2	1	Female	27	First degree	Christianity	Nzema
6	6	6	6	7	6	Because of cultural and social values	Because of cultural and social values	5	6	6	6	5	6	5	6	6	6	6	2	Male	26	First degree	Muslim	Akan
5	5	5	5	6	5	Because of cultural and social values, Because LGBTI is a foreign culture	Because of cultural and social values	6	6	5	5	5	4	5	5	2	3	2	2	Male	30	Masters	Christianity	Akan
5	5	3	3	5	3	Because of cultural and social values	Because of cultural and social values	3	5	5	5	5	4	4	5	2	1	2	1	Female	25	First degree	Muslim	Akan
6	7	6	6	6	7	Because LGBTI is a foreign culture	Because LGBTI is a foreign culture	6	6	7	6	5	6	6	6	3	3	2	2	Male	24	First degree	Christianity	Akan
5	5	4	5	6	3	Because of cultural and social values	Because of cultural and social values	5	5	5	4	5	5	5	5	2	2	2	2	Female	28	First degree	Christianity	Akan
6	5	6	7	6	6	Because of religious reasons, Because of cultural and social values, Because of health implications, Because LGBTI is a foreign culture	Because of religious reasons	6	7	6	6	6	6	6	6	6	6	6	6	Female	28	Masters	Christianity	Akan
6	6	6	6	5	5	Because of religious reasons, Because of cultural and social values	Because of religious reasons	5	6	7	7	6	7	6	6	5	5	5	4	Female	24	First degree	Muslim	Akan
5	4	6	5	6	6	Because of health implications	Because of health implications	6	6	6	6	6	6	5	6	6	6	6	6	Female	29	Masters	Christianity	Ewe
5	4	5	5	5	4	Because of health implications	Because of health implications	5	6	6	6	5	6	6	6	5	5	5	5	Female	28	Masters	Christianity	Ga
6	6	7	6	6	5	Because of religious reasons, Because of cultural and social values, Because of health implications	Because of religious reasons	6	7	6	6	6	6	6	7	6	6	6	6	Male	27	First degree	Muslim	Nzema
6	6	6	6	5	5	Because LGBTI is a foreign culture	Because LGBTI is a foreign culture	6	6	7	7	6	7	7	6	2	2	2	1	Female	25	First degree	Christianity	Ga
5	5	6	6	6	5	Because of cultural and social values, Because of health implications	Because of health implications	6	6	6	6	7	7	6	6	6	6	6	6	Female	27	First degree	Christianity	Akan
6	6	6	7	6	5	Because of religious reasons, Because of health implications, Because LGBTI is a foreign culture	Because of health implications	6	6	6	6	5	6	5	6	6	6	6	6	Male	31	Masters	Christianity	Akan
6	6	6	6	6	7	Because of religious reasons, Because of cultural and social values, Because of health implications	Because of religious reasons	6	7	6	6	6	6	6	6	6	6	6	6	Female	27	First degree	Christianity	Ga
6	5	6	5	6	5	Because LGBTI is a foreign culture	Because LGBTI is a foreign culture	3	3	5	5	6	6	5	5	2	2	3	2	Male	27	First degree	Christianity	Akan
6	6	6	5	6	7	Because of religious reasons, Because of cultural and social values, Because of health implications	Because of health implications	6	6	6	6	6	6	6	6	6	6	6	6	Male	26	First degree	Muslim	Akan
6	6	6	6	7	5	Because of religious reasons, Because of cultural and social values, Because of health implications, Because LGBTI is a foreign culture	Because of health implications	6	6	6	7	7	6	6	7	6	6	6	6	Female	30	Masters	Christianity	Ewe
5	5	5	5	5	5	Because of religious reasons	Because of religious reasons	3	5	5	6	6	3	5	5	2	2	3	2	Male	25	First degree	Christianity	Akan
5	6	6	7	6	5	Because of health implications	Because of health implications	5	5	6	6	6	5	6	6	1	2	3	6	Female	26	First degree	Christianity	Nzema
7	7	7	7	6	6	Because of religious reasons	Because of religious reasons	6	6	7	7	6	6	6	6	1	6	6	6	Male	27	Masters	Christianity	Ga
5	6	6	5	6	5	Because LGBTI is a foreign culture	Because LGBTI is a foreign culture	5	5	6	6	6	6	6	7	2	1	1	1	Female	30	First degree	Christianity	Akan
5	6	5	5	6	5	Because of cultural and social values	Because of cultural and social values	5	5	6	5	6	6	6	6	6	6	6	4	Male	27	First degree	Christianity	Akan
7	7	7	6	6	6	Because of religious reasons, Because of cultural and social values	Because of cultural and social values	6	7	7	7	7	6	7	6	5	4	4	3	Female	32	Masters	Christianity	Nzema
5	5	3	2	1	1	Because of health implications	Because of health implications	6	6	5	6	5	6	6	5	1	1	1	1	Male	23	First degree	Christianity	Ga
7	7	7	7	7	7	Because of religious reasons, Because of cultural and social values, Because of health implications	Because of health implications	7	6	7	7	6	7	7	6	3	3	3	3	Male	29	First degree	Muslim	Northner
3	4	4	3	5	3	Because of religious reasons	Because of religious reasons	3	5	4	6	5	3	7	5	1	1	1	1	Female	29	First degree	Christianity	Ewe
1	7	6	6	7	3	Because of health implications	Because of health implications	6	6	6	7	6	7	6	6	1	1	1	1	Male	28	First degree	Christianity	Akan
7	6	6	6	7	6	Because of religious reasons	Because of religious reasons	6	7	7	7	6	5	5	5	5	4	5	4	Male	26	First degree	Muslim	Dagomba
7	7	7	7	7	7	Because of religious reasons, Because of cultural and social values, Because of health implications	Because of cultural and social values	6	7	7	6	6	6	7	7	3	2	2	2	Female	26	First degree	Christianity	Nzema
5	5	5	5	6	4	Because LGBTI is a foreign culture	Because LGBTI is a foreign culture	6	5	5	6	5	5	6	5	3	2	3	3	Female	30	Masters	Christianity	Akan
6	5	4	6	6	4	Because of health implications, Because LGBTI is a foreign culture	Because LGBTI is a foreign culture	5	5	6	6	5	5	7	4	5	5	5	5	Male	29	First degree	Christianity	Ga
3	3	3	3	2	1	None of the above	None of the above	4	5	5	5	4	3	4	3	1	1	1	3	Female	28	First degree	Christianity	Akan
6	5	4	5	6	6	Because of health implications	Because of health implications	5	6	6	6	5	6	5	4	6	6	6	6	Male	29	Masters	Christianity	Akan
6	6	6	6	6	5	Because LGBTI is a foreign culture	Because LGBTI is a foreign culture	5	6	6	7	6	6	6	5	4	3	3	3	Female	27	First degree	Christianity	Akan
5	4	4	4	5	4	Because LGBTI is a foreign culture	Because LGBTI is a foreign culture	4	5	5	5	3	4	5	5	2	2	2	1	Female	26	First degree	Christianity	Akan
1	2	2	2	1	2	Because of religious reasons, Because of cultural and social values, Because of health implications, Because LGBTI is a foreign culture	Because of religious reasons	6	6	6	6	6	6	6	6	3	3	3	3	Male	30	Masters	Christianity	Frafra
6	1	7	7	7	7	Because of religious reasons, Because of cultural and social values, Because of health implications, Because LGBTI is a foreign culture	Because of religious reasons	7	6	7	7	7	5	6	6	3	3	3	3	Female	25	First degree	Muslim	Ga
3	3	3	3	5	5	Because of health implications	Because of health implications	6	6	5	6	5	6	6	5	1	3	1	3	Male	25	First degree	Christianity	Ga
6	1	6	2	5	4	Because of cultural and social values, Because of health implications	Because of health implications	6	6	6	6	6	6	5	3	3	1	1	2	Male	24	First degree	Christianity	Akan
5	6	6	5	6	7	Because of health implications	Because of health implications	7	6	6	6	3	5	5	7	3	3	3	3	Male	24	First degree	Muslim	Northerner
7	7	7	7	7	7	Because of religious reasons, Because of cultural and social values, Because of health implications, Because LGBTI is a foreign culture	Because of religious reasons	7	7	7	7	7	7	7	7	6	6	2	6	Male	25	First degree	Christianity	Nzema
1	1	5	4	4	3	None of the above	None of the above	4	3	5	3	5	4	3	3	5	2	2	5	Female	27	First degree	Christianity	Akan
7	6	6	5	1	4	Because of health implications	Because of health implications	7	7	6	6	6	5	5	6	6	4	5	6	Male	25	First degree	Christianity	Akan
1	1	2	2	3	1	None of the above	None of the above	4	3	6	6	2	5	5	2	1	1	1	1	Female	26	First degree	Christianity	Akan
1	7	5	3	3	3	Because of health implications	Because of health implications	6	6	6	6	6	6	6	6	6	6	6	6	Female	27	First degree	Christianity	Ewe
6	1	5	5	6	5	Because of health implications	Because of health implications	6	5	6	5	5	5	5	5	6	6	6	6	Female	28	First degree	Christianity	Ga
3	3	4	5	3	2	Because LGBTI is a foreign culture	Because LGBTI is a foreign culture	3	5	6	5	4	5	5	5	6	6	6	6	Male	30	Masters	Christianity	Ga
1	7	3	3	3	3	Because of cultural and social values	Because of cultural and social values	6	6	6	5	6	6	6	6	6	3	4	6	Female	26	First degree	Muslim	Northner
3	5	2	2	3	5	Because of health implications	Because of health implications	5	3	5	4	4	6	6	6	1	1	1	1	Female	28	First degree	Christianity	Akan
1	7	3	4	4	2	Because of health implications	Because of health implications	6	5	5	6	6	6	3	3	1	1	1	1	Male	30	Masters	Christianity	Akan
1	7	1	2	2	3	None of the above	None of the above	6	6	6	5	5	5	7	6	1	2	1	1	Female	29	First degree	Christianity	Akan
3	3	4	5	5	2	Because of religious reasons, Because of cultural and social values, Because of health implications, Because LGBTI is a foreign culture	Because of religious reasons	3	5	6	6	3	5	7	6	1	1	1	1	Female	28	First degree	Christianity	Akan
1	1	5	5	5	3	None of the above	None of the above	7	5	6	6	5	5	6	6	1	1	1	1	Male	29	Masters	Christianity	Nzema
3	4	2	2	5	3	Because of cultural and social values	Because of cultural and social values	7	7	6	5	5	3	3	6	6	6	6	6	Female	27	First degree	Christianity	Ewe
2	6	5	4	4	1	Because LGBTI is a foreign culture	Because LGBTI is a foreign culture	6	3	3	6	6	6	3	5	1	1	5	5	Male	26	First degree	Christianity	Ga
6	7	6	5	4	3	Because of health implications	Because of health implications	6	7	7	7	6	6	6	5	1	1	1	3	Female	27	First degree	Christianity	Nzema
5	3	3	5	3	2	Because of health implications	Because of cultural and social values	5	5	5	6	5	6	2	4	1	1	1	1	Female	26	First degree	Christianity	Akan
3	3	5	4	3	2	Because of religious reasons, Because of cultural and social values, Because of health implications, Because LGBTI is a foreign culture	Because LGBTI is a foreign culture	7	7	5	7	6	6	5	6	1	2	5	6	Male	27	First degree	Muslim	Ewe
6	2	3	6	4	2	Because of cultural and social values, Because of health implications, Because LGBTI is a foreign culture	Because of health implications	5	4	7	6	7	5	6	6	1	1	6	5	Female	25	Diploma	Christianity	Ga
6	1	2	3	2	6	Because of religious reasons, Because of cultural and social values, Because of health implications	Because of cultural and social values	6	6	6	5	6	6	7	5	6	6	6	6	Male	25	First degree	Christianity	Akan
6	2	7	3	3	4	Because of cultural and social values, Because of health implications, Because LGBTI is a foreign culture	Because LGBTI is a foreign culture	6	7	7	7	5	5	7	6	6	6	5	6	Female	29	First degree	Christianity	Ga
6	7	5	7	6	6	Because of religious reasons, Because of cultural and social values, Because of health implications, Because LGBTI is a foreign culture	Because of religious reasons	7	7	7	7	7	7	7	7	6	6	6	6	Female	24	First degree	Muslim	Fulani
1	1	3	2	5	4	None of the above	Because of health implications	2	4	3	6	2	3	4	3	1	1	1	1	Male	23	First degree	Christianity	Akan
3	3	3	5	5	3	Because of cultural and social values	Because of cultural and social values	6	5	6	6	7	6	6	4	3	1	4	4	Female	27	First degree	Christianity	Nzema
1	1	6	3	5	3	Because of health implications	Because LGBTI is a foreign culture	6	6	2	6	2	6	4	6	1	6	3	2	Male	25	First degree	Christianity	Ewe
7	7	6	5	6	5	Because of religious reasons, Because of cultural and social values, Because of health implications	Because of health implications	7	7	6	5	3	3	3	3	6	1	3	2	Female	27	First degree	Christianity	Ga
6	6	6	6	7	5	Because of religious reasons, Because of cultural and social values	Because of cultural and social values	5	5	7	6	5	5	6	7	5	4	5	4	Female	27	First degree	Muslim	Nzema
6	5	7	6	5	5	Because of cultural and social values, Because LGBTI is a foreign culture	Because LGBTI is a foreign culture	5	5	5	6	5	5	5	5	3	2	2	2	Male	26	First degree	Christianity	Akan
5	5	4	5	6	4	Because of cultural and social values, Because LGBTI is a foreign culture	Because LGBTI is a foreign culture	5	5	5	6	6	5	5	5	3	2	2	2	Female	30	Masters	Muslim	Nzema
5	5	3	3	5	4	Because of cultural and social values	Because of cultural and social values	4	5	4	3	5	3	5	5	2	2	2	1	Female	27	First degree	Christianity	Akan
2	6	4	3	5	5	Because of cultural and social values	Because of health implications	6	6	6	7	6	6	6	6	1	1	1	1	Female	27	First degree	Christianity	Akan
1	1	2	1	5	2	Because of health implications	None of the above	4	4	4	5	3	5	6	6	1	1	1	2	Female	28	Masters	Christianity	Ga
6	7	6	5	6	6	Because of religious reasons, Because of cultural and social values, Because of health implications, Because LGBTI is a foreign culture	Because of health implications	6	7	5	7	6	6	6	6	1	1	1	1	Male	25	First degree	Christianity	Ga
3	4	5	5	6	2	Because of religious reasons, Because of cultural and social values, Because of health implications	Because of religious reasons	7	7	6	6	5	3	6	5	1	1	1	1	Female	28	First degree	Christianity	Ewe
1	3	4	5	5	3	Because LGBTI is a foreign culture	Because LGBTI is a foreign culture	3	6	3	3	6	4	4	6	2	2	2	6	Male	30	Masters	Muslim	Ga
1	6	3	4	5	2	Because LGBTI is a foreign culture	Because LGBTI is a foreign culture	5	6	6	6	3	6	6	6	6	6	6	6	Female	28	First degree	Christianity	Nzema
6	5	6	5	5	5	Because of religious reasons, Because of cultural and social values, Because of health implications, Because LGBTI is a foreign culture	Because of health implications	6	6	6	6	6	6	6	6	1	1	1	1	Female	28	First degree	Christianity	Ga
2	5	2	3	5	4	Because of cultural and social values, Because of health implications, Because LGBTI is a foreign culture	Because of cultural and social values	6	6	6	6	6	3	3	6	1	1	1	1	Male	29	Masters	Muslim	Northner
7	3	3	4	6	4	None of the above	Because LGBTI is a foreign culture	6	5	3	6	6	6	4	3	1	1	1	1	Female	27	First degree	Christianity	Akan
2	1	2	3	5	1	Because of cultural and social values, Because of health implications	Because of health implications	3	6	6	6	6	3	6	3	2	2	1	1	Male	31	Masters	Christianity	Akan
1	6	4	5	2	5	Because of health implications	Because LGBTI is a foreign culture	6	5	6	6	6	4	4	3	6	6	6	5	Female	27	First degree	Christianity	Ga
6	6	2	2	1	1	Because of cultural and social values, Because of health implications	Because of cultural and social values	6	6	6	7	5	5	6	2	2	2	3	6	Male	26	Diploma	Muslim	Ewe
7	7	7	7	7	7	Because of religious reasons, Because of cultural and social values, Because of health implications, Because LGBTI is a foreign culture	Because of religious reasons	7	7	7	7	7	7	7	7	6	6	6	5	Female	30	Masters	Muslim	Ga
7	7	7	6	6	6	Because of religious reasons, Because of cultural and social values, Because of health implications, Because LGBTI is a foreign culture	Because of health implications	7	5	5	7	6	5	4	5	1	1	6	5	Female	25	First degree	Muslim	Northner
7	3	7	7	7	6	Because of cultural and social values, Because of health implications	Because of health implications	7	7	3	7	7	7	7	7	2	3	2	2	Female	28	Diploma	Christianity	Akan
7	6	6	6	7	6	Because of cultural and social values, Because of health implications	Because of health implications	6	6	6	6	5	6	6	7	6	6	6	6	Female	28	Masters	Christianity	Akan
7	6	6	7	6	6	Because of religious reasons, Because of health implications	Because of religious reasons	7	6	6	6	6	7	6	6	6	6	6	6	Female	28	First degree	Christianity	Akan
6	5	6	5	6	5	Because of cultural and social values, Because of health implications	Because of health implications	5	6	6	6	6	6	6	6	5	4	5	5	Male	24	First degree	Muslim	Akan
6	6	6	5	5	6	Because of religious reasons, Because of cultural and social values, Because of health implications	Because of health implications	5	6	6	6	6	6	6	6	6	6	6	6	Female	24	First degree	Christianity	Ga
6	5	5	6	6	5	Because of religious reasons, Because of health implications	Because of health implications	7	7	6	6	6	6	5	6	6	6	6	6	Male	27	Masters	Christianity	Ewe
6	6	6	6	6	6	Because of religious reasons, Because of cultural and social values, Because of health implications	Because of health implications	6	6	6	6	6	6	6	6	6	6	6	6	Female	25	First degree	Muslim	Akan
6	6	5	6	6	5	Because of religious reasons, Because of cultural and social values, Because of health implications, Because LGBTI is a foreign culture	Because of health implications	6	6	7	6	6	6	6	6	6	6	6	6	Male	26	First degree	Christianity	Ewe
6	7	6	6	6	5	Because of health implications	Because of health implications	6	7	6	6	7	6	6	6	6	6	6	6	Female	27	Masters	Christianity	Ga
5	4	5	6	6	5	Because of religious reasons, Because of cultural and social values, Because of health implications	Because of religious reasons	6	5	6	5	6	5	6	6	5	6	5	6	Female	28	Masters	Christianity	Ewe
7	1	6	7	6	7	Because of religious reasons	Because of religious reasons	7	7	6	6	6	4	3	7	6	6	6	6	Female	24	First degree	Muslim	Dagomba
6	6	6	7	6	5	Because of religious reasons, Because of health implications	Because of religious reasons	6	6	5	6	6	6	6	5	6	6	6	6	Male	27	First degree	Christianity	Akan
6	6	7	7	6	6	Because of religious reasons, Because of cultural and social values, Because of health implications, Because LGBTI is a foreign culture	Because of health implications	7	6	6	7	7	6	6	6	6	6	6	6	Male	27	Masters	Christianity	Ewe
6	6	6	5	6	5	Because LGBTI is a foreign culture	Because LGBTI is a foreign culture	6	6	5	6	6	6	6	5	6	6	6	6	Female	26	First degree	Muslim	Akan
4	3	4	4	5	4	Because of health implications	Because of health implications	5	5	5	4	6	5	5	6	4	4	4	4	Female	28	Masters	Christianity	Ewe
6	6	6	7	6	5	Because of cultural and social values, Because of health implications	Because of cultural and social values	5	6	6	6	5	6	6	6	6	6	6	6	Male	30	Masters	Christianity	Nzema
7	7	6	7	6	6	Because of religious reasons, Because of cultural and social values, Because of health implications	Because of health implications	7	6	6	6	6	6	7	6	6	6	6	6	Male	29	Masters	Christianity	Ga
6	6	7	6	6	6	Because of cultural and social values, Because of health implications	Because of cultural and social values	6	6	6	5	6	5	6	6	6	6	6	6	Female	28	First degree	Christianity	Ga
6	5	6	7	6	6	Because of religious reasons, Because of cultural and social values, Because of health implications	Because of health implications	6	6	7	6	6	6	6	6	6	6	6	6	Male	27	First degree	Muslim	Akan
5	6	6	5	6	5	Because of health implications, Because LGBTI is a foreign culture	Because LGBTI is a foreign culture	6	5	6	6	6	6	6	6	6	6	6	6	Female	27	First degree	Christianity	Ga
6	6	6	6	5	5	Because of religious reasons, Because of cultural and social values, Because of health implications	Because of health implications	6	6	6	5	6	6	6	6	6	6	6	6	Male	30	Masters	Christianity	Ewe
6	5	5	6	6	5	Because of religious reasons, Because of health implications	Because of religious reasons	6	7	6	5	6	6	6	6	6	6	6	6	Female	27	Diploma	Christianity	Ga
6	6	6	5	6	7	Because of health implications, Because LGBTI is a foreign culture	Because LGBTI is a foreign culture	6	6	7	7	6	6	6	6	6	6	6	6	Female	28	Masters	Muslim	Nzema
3	6	6	5	6	6	Because of cultural and social values, Because of health implications	Because of health implications	6	5	6	6	6	7	6	6	6	6	6	6	Male	30	Masters	Christianity	Akan
6	6	6	6	5	6	Because of religious reasons, Because of cultural and social values, Because of health implications, Because LGBTI is a foreign culture	Because of health implications	6	6	6	6	7	6	6	6	6	6	6	6	Female	27	First degree	Christianity	Akan
6	5	7	6	6	6	Because of health implications	Because of health implications	6	6	7	6	6	6	6	5	6	6	6	6	Female	25	First degree	Christianity	Akan
7	7	7	7	7	7	Because of religious reasons, Because of cultural and social values, Because of health implications, Because LGBTI is a foreign culture	Because of health implications	7	6	7	6	7	6	6	7	6	6	6	6	Male	28	First degree	Christianity	Akan
3	3	3	3	2	3	None of the above	None of the above	4	5	5	6	4	5	4	5	2	3	3	3	Male	27	Diploma	None	Akan
6	6	7	6	7	6	Because of religious reasons, Because of cultural and social values, Because of health implications	Because of religious reasons	6	6	7	6	6	7	6	6	6	6	6	6	Male	26	First degree	Muslim	Akan
7	7	6	6	7	6	Because of religious reasons, Because of cultural and social values, Because of health implications, Because LGBTI is a foreign culture	Because of cultural and social values	6	6	6	7	6	6	6	6	6	6	6	6	Male	27	First degree	Christianity	Ga
6	6	6	7	6	6	Because of cultural and social values, Because of health implications	Because of health implications	6	6	6	7	6	6	5	6	6	6	6	6	Male	25	First degree	Christianity	Akan
6	6	6	6	6	6	Because of cultural and social values, Because of health implications	Because of health implications	6	6	6	7	6	6	6	6	6	6	6	6	Female	29	Masters	Christianity	Ga
6	6	6	6	7	6	Because of religious reasons, Because of cultural and social values, Because of health implications	Because of health implications	6	6	6	6	6	6	6	7	6	6	6	6	Female	26	First degree	Christianity	Akan
6	6	6	6	7	6	Because of cultural and social values, Because of health implications	Because of health implications	6	6	7	6	6	6	6	7	6	6	6	6	Male	27	First degree	Christianity	Akan
5	6	5	6	7	6	Because of religious reasons, Because of cultural and social values, Because of health implications, Because LGBTI is a foreign culture	Because of health implications	6	6	7	6	6	6	7	6	6	6	6	6	Female	28	Masters	Christianity	Akan
7	7	6	7	7	6	Because of religious reasons, Because of cultural and social values, Because of health implications	Because of health implications	2	6	2	7	3	6	7	7	1	2	2	2	Female	28	First degree	Christianity	Nzema
6	6	6	7	6	6	Because of religious reasons, Because of cultural and social values, Because of health implications, Because LGBTI is a foreign culture	Because of religious reasons	7	7	7	7	6	2	7	7	2	3	3	1	Male	24	Diploma	Muslim	Ewe
7	7	6	6	6	7	None of the above	Because of cultural and social values	6	6	6	6	7	7	7	7	3	3	3	2	Female	28	First degree	Christianity	Akan
1	7	6	7	2	7	Because of religious reasons, Because of cultural and social values, Because of health implications	Because of health implications	6	6	6	7	6	6	7	7	1	2	3	2	Male	27	First degree	Muslim	Ga
1	7	6	7	7	7	Because of religious reasons, Because of cultural and social values, Because of health implications	Because of health implications	6	6	6	7	2	6	7	7	1	2	3	2	Female	25	First degree	Muslim	Akan
1	7	2	7	7	7	Because of religious reasons, Because of cultural and social values, Because of health implications	Because of religious reasons	6	7	2	7	2	7	7	7	1	2	3	1	Male	26	First degree	Christianity	Akan
5	5	5	6	5	6	Because LGBTI is a foreign culture	Because LGBTI is a foreign culture	5	6	5	6	5	5	6	6	2	2	2	2	Female	28	First degree	Christianity	Nzema
5	5	4	6	7	5	Because of religious reasons, Because of cultural and social values	Because of cultural and social values	6	6	7	6	6	5	6	6	2	3	3	2	Male	28	First degree	Christianity	Akan
6	6	5	6	5	5	Because of cultural and social values	Because of cultural and social values	5	7	5	7	5	5	6	3	1	1	1	1	Female	26	First degree	Christianity	Nzema
7	7	2	7	7	7	Because of religious reasons, Because of cultural and social values, Because of health implications	Because of health implications	2	7	2	6	2	6	7	7	2	3	2	2	Female	27	Diploma	Christianity	Ga
2	1	6	3	5	2	None of the above	None of the above	5	4	6	5	6	3	3	5	6	5	5	2	Female	24	First degree	Christianity	Ga
7	7	7	7	7	7	Because of religious reasons, Because of cultural and social values, Because of health implications	Because of health implications	7	6	6	6	2	6	6	7	2	3	2	2	Female	25	Diploma	Muslim	Ewe
5	7	4	2	5	6	Because of cultural and social values, Because of health implications	Because of health implications	7	6	6	5	4	5	4	5	6	6	6	5	Female	25	First degree	Christianity	Akan
2	1	3	3	3	1	None of the above	None of the above	3	1	1	2	2	3	3	3	1	2	1	1	Male	36	Masters	No Religion	Ga
7	7	7	7	6	7	Because of religious reasons, Because of health implications	Because of health implications	6	6	6	7	2	2	6	7	2	2	3	2	Male	27	Diploma	Christianity	Akan
6	7	6	6	5	5	Because of religious reasons, Because of health implications	Because of religious reasons	7	6	7	7	5	6	7	6	6	6	6	5	Female	27	First degree	Christianity	Akan
5	3	5	3	5	2	Because of cultural and social values, Because of health implications	Because of health implications	6	7	7	5	6	3	3	5	2	3	6	6	Female	24	First degree	Christianity	Nzema
7	7	7	7	7	7	Because of religious reasons, Because of health implications	Because of health implications	6	6	2	6	6	2	6	7	2	3	2	2	Male	27	Masters	Muslim	Akan
6	7	6	7	6	6	Because of religious reasons, Because of cultural and social values, Because of health implications	Because of religious reasons	7	6	7	7	7	7	6	6	1	2	1	1	Male	27	Diploma	Christianity	Ewe
2	1	3	3	5	3	None of the above	None of the above	5	6	4	4	5	5	5	6	1	1	1	1	Female	28	First degree	Christianity	Nzema
7	6	7	7	6	7	Because of religious reasons, Because of health implications	Because of health implications	6	6	6	6	6	2	6	6	1	2	2	2	Male	27	First degree	Muslim	Ga
7	7	5	6	7	6	Because of religious reasons	Because of religious reasons	7	5	6	6	7	6	6	6	1	6	6	6	Female	29	First degree	Christianity	Akan
6	3	6	5	6	6	Because of cultural and social values, Because of health implications	Because of health implications	6	6	6	6	6	6	7	6	6	6	6	6	Male	25	Diploma	Christianity	Akan
2	4	3	3	2	3	None of the above	None of the above	3	2	3	3	2	3	3	2	1	1	1	1	Male	25	Diploma	No Need	No Need
5	4	6	5	7	5	Because of religious reasons	Because of religious reasons	7	7	6	6	6	6	5	6	5	5	5	5	Female	27	First degree	Christianity	Nzema
6	6	6	6	6	6	Because of religious reasons, Because of cultural and social values, Because of health implications	Because of health implications	6	6	6	6	6	6	6	6	6	6	6	6	Female	26	Diploma	Christianity	Ga
3	3	5	2	7	5	Because of religious reasons, Because of cultural and social values, Because of health implications, Because LGBTI is a foreign culture	Because of health implications	6	5	6	5	3	3	3	6	6	2	2	6	Male	32	Masters	Christianity	Akan
1	7	2	4	5	3	Because of health implications	Because of health implications	6	6	3	5	5	6	6	3	2	2	5	2	Female	26	Diploma	Christianity	Ga
6	6	6	5	7	6	Because of religious reasons, Because of cultural and social values	Because of religious reasons	6	7	7	7	6	6	6	6	3	3	3	3	Female	24	First degree	Muslim	Nzema
6	5	5	6	7	5	Because of religious reasons, Because of cultural and social values	Because of religious reasons	6	7	7	7	6	6	5	6	1	2	5	5	Female	27	First degree	Christianity	Ewe
6	6	5	5	5	6	Because of cultural and social values	Because of cultural and social values	6	6	6	6	6	6	7	5	2	2	3	3	Female	28	First degree	Christianity	Akan
6	6	6	5	5	5	Because of cultural and social values, Because LGBTI is a foreign culture	Because LGBTI is a foreign culture	5	6	5	5	7	6	6	5	2	3	2	3	Male	27	First degree	Christianity	Akan
1	7	7	7	7	1	Because of religious reasons, Because of cultural and social values, Because of health implications	Because of health implications	7	7	7	7	7	7	6	7	1	2	5	6	Female	70	Masters	Christianity	Ga
5	4	5	5	5	5	Because of cultural and social values, Because LGBTI is a foreign culture	Because LGBTI is a foreign culture	3	5	6	5	5	5	5	6	5	5	5	6	Male	28	First degree	Muslim	Ewe
7	7	6	3	7	7	Because of religious reasons, Because of cultural and social values, Because of health implications	Because of cultural and social values	7	7	7	7	7	5	5	7	1	6	6	6	Male	29	PhD	Christianity	Akan
7	7	7	3	7	5	Because of religious reasons	Because of religious reasons	7	7	7	7	7	6	6	7	6	6	6	6	Male	30	First degree	Christianity	Ga
6	5	5	6	5	3	Because of cultural and social values	Because of cultural and social values	6	6	6	6	6	6	6	6	2	3	3	2	Male	25	First degree	Muslim	Akan
6	7	6	6	7	5	Because of health implications	Because of health implications	3	2	5	5	5	6	5	5	2	2	3	3	Female	27	First degree	Christianity	Akan
6	5	6	6	6	6	Because of cultural and social values	Because of health implications	5	5	5	5	5	5	5	6	2	2	3	3	Male	25	First degree	Muslim	Akan
6	6	6	6	7	6	Because of cultural and social values, Because of health implications	Because of health implications	5	3	6	6	6	6	5	6	6	6	6	6	Female	29	First degree	Christianity	Akan
6	6	5	5	5	4	Because of cultural and social values	Because of cultural and social values	6	6	6	5	6	6	6	5	2	3	2	3	Female	25	First degree	Muslim	Akan
3	3	3	2	4	2	None of the above	None of the above	3	4	4	2	4	3	5	3	1	2	1	1	Male	27	First degree	Christianity	Akan
5	5	5	5	5	6	Because of cultural and social values	Because of cultural and social values	5	6	5	4	4	5	6	5	2	4	3	3	Male	27	First degree	Christianity	Akan
5	5	5	6	6	6	Because of religious reasons, Because of cultural and social values	Because of religious reasons	5	5	5	6	5	5	6	5	2	2	2	1	Female	26	First degree	Muslim	Ewe
6	6	5	6	5	6	Because of religious reasons	Because of religious reasons	7	7	7	7	6	7	6	6	2	1	2	2	Female	25	First degree	Christianity	Akan
6	6	5	4	6	5	Because of cultural and social values	Because of cultural and social values	6	5	5	5	6	5	5	5	3	3	2	2	Male	29	Masters	Christianity	Nzema
5	5	5	6	6	5	Because of religious reasons	Because of religious reasons	5	6	6	5	6	6	6	6	2	2	2	2	Male	26	First degree	Muslim	Akan
6	6	5	5	7	5	Because of cultural and social values, Because LGBTI is a foreign culture	Because of cultural and social values	5	5	5	6	5	6	7	6	5	2	3	3	Male	27	First degree	Christianity	Akan
6	5	5	5	5	6	Because LGBTI is a foreign culture	Because LGBTI is a foreign culture	5	5	5	5	6	5	5	5	5	4	4	2	Male	30	Masters	Christianity	Akan
5	5	5	6	6	5	Because of health implications	Because of health implications	5	5	6	5	6	5	7	5	6	1	3	4	Female	28	First degree	Christianity	Akan
6	5	5	6	6	5	Because of religious reasons, Because of cultural and social values	Because of cultural and social values	5	6	7	6	6	4	7	6	6	3	3	3	Male	27	First degree	Christianity	Akan
7	7	7	6	7	6	Because of religious reasons, Because of cultural and social values	Because of cultural and social values	6	6	7	6	6	6	6	6	6	6	6	6	Female	26	First degree	Muslim	Nzema
3	3	2	2	4	2	None of the above	None of the above	4	4	3	1	3	3	4	3	2	1	1	1	Female	29	First degree	Traditionalist	Akan
6	5	6	6	7	6	Because of cultural and social values	Because of cultural and social values	6	6	6	6	6	5	7	5	2	3	3	2	Male	25	First degree	Christianity	Ga
7	7	7	6	7	5	Because of religious reasons, Because of cultural and social values, Because of health implications	Because of cultural and social values	5	7	7	6	6	6	5	6	6	6	6	6	Female	27	First degree	Christianity	Akan
6	7	5	7	7	6	Because of cultural and social values, Because LGBTI is a foreign culture	Because LGBTI is a foreign culture	5	5	5	5	6	7	5	5	5	6	6	5	Male	32	Masters	Christianity	Akan
6	6	5	6	5	4	Because of health implications	Because of health implications	4	6	6	5	6	6	5	5	2	3	3	2	Female	26	First degree	Christianity	Ewe
6	6	7	6	7	5	Because of cultural and social values, Because of health implications	Because of cultural and social values	5	6	6	5	6	6	5	6	2	2	3	3	Female	27	First degree	Christianity	Akan
6	7	7	7	7	7	Because of religious reasons, Because of cultural and social values, Because of health implications, Because LGBTI is a foreign culture	Because of religious reasons	7	7	7	7	6	6	6	6	6	6	6	6	Male	30	First degree	Christianity	Nzema
5	5	5	4	6	4	Because LGBTI is a foreign culture	Because LGBTI is a foreign culture	5	6	6	4	5	3	5	3	2	2	3	3	Female	27	First degree	Muslim	Akan
5	6	6	5	6	5	Because of cultural and social values, Because LGBTI is a foreign culture	Because of cultural and social values	5	5	5	5	6	6	7	5	3	3	2	2	Male	31	Masters	Christianity	Nzema
1	7	1	7	7	7	Because of religious reasons, Because of cultural and social values, Because of health implications	Because of religious reasons	7	7	7	7	7	7	7	7	6	6	6	6	Male	22	First degree	Christianity	Akan
6	7	7	5	6	6	Because of religious reasons, Because of cultural and social values	Because of cultural and social values	6	5	6	5	6	5	6	5	3	3	2	2	Female	28	First degree	Christianity	Akan
6	6	5	6	6	5	Because of cultural and social values, Because of health implications	Because of health implications	5	5	6	5	6	5	5	4	6	5	5	6	Male	30	Masters	Christianity	Akan
4	5	3	4	5	5	Because of cultural and social values, Because LGBTI is a foreign culture	Because of cultural and social values	5	6	5	5	6	6	7	5	2	2	3	3	Male	29	First degree	Muslim	Nzema
5	5	5	4	6	5	Because LGBTI is a foreign culture	Because LGBTI is a foreign culture	5	5	6	5	5	6	5	5	2	1	2	2	Female	28	First degree	Christianity	Ga
6	5	6	6	6	5	Because of health implications	Because of health implications	5	6	5	5	6	5	6	5	4	3	3	3	Male	31	Masters	Christianity	Akan
7	7	5	6	6	6	Because of religious reasons, Because LGBTI is a foreign culture	Because of religious reasons	5	7	7	6	5	6	5	5	6	5	5	5	Female	27	First degree	Christianity	Ga
6	6	5	6	7	5	Because of cultural and social values, Because of health implications	Because of health implications	6	5	6	5	6	6	5	6	4	4	3	3	Male	30	First degree	Muslim	Akan
7	6	6	6	7	6	Because of cultural and social values, Because LGBTI is a foreign culture	Because of cultural and social values	6	5	6	6	6	6	2	4	4	4	4	5	Female	27	First degree	Christianity	Akan
3	3	3	2	4	1	None of the above	None of the above	3	4	3	2	4	2	4	3	1	1	1	1	Male	32	Masters	Traditionalist	Ewe
7	7	7	7	7	7	Because of religious reasons, Because of cultural and social values, Because of health implications, Because LGBTI is a foreign culture	Because of religious reasons	7	7	7	7	6	6	7	5	6	6	6	6	Female	27	First degree	Christianity	Nzema
6	5	6	5	7	6	Because of cultural and social values, Because of health implications, Because LGBTI is a foreign culture	Because of cultural and social values	5	5	6	5	5	6	7	5	2	2	2	3	Male	29	Masters	Christianity	Nzema
6	5	5	6	5	6	Because of cultural and social values, Because LGBTI is a foreign culture	Because LGBTI is a foreign culture	6	6	5	5	5	5	6	3	2	3	2	2	Male	26	First degree	Christianity	Akan
6	7	4	6	6	6	Because of religious reasons, Because of cultural and social values, Because LGBTI is a foreign culture	Because of cultural and social values	3	7	5	5	6	5	6	5	2	3	3	2	Male	27	First degree	Christianity	Akan
5	6	6	6	5	5	Because of health implications	Because of health implications	5	6	5	6	5	3	5	5	5	5	5	6	Male	30	Masters	Muslim	Akan
6	7	5	5	7	6	Because of cultural and social values, Because of health implications, Because LGBTI is a foreign culture	Because LGBTI is a foreign culture	5	5	6	6	5	4	6	5	2	2	3	3	Male	29	Masters	Muslim	Akan
5	6	6	6	5	5	Because of health implications	Because of health implications	5	5	5	6	6	5	7	5	5	3	3	4	Female	27	First degree	Christianity	Akan
5	5	6	5	6	5	Because of health implications, Because LGBTI is a foreign culture	Because LGBTI is a foreign culture	5	7	5	5	6	5	6	5	5	3	2	2	Male	30	First degree	Muslim	Nzema
5	6	5	5	7	5	Because of religious reasons	Because of religious reasons	5	7	6	5	6	6	7	5	5	4	4	4	Male	25	First degree	Christianity	Akan
7	7	5	6	7	6	Because of cultural and social values, Because LGBTI is a foreign culture	Because of cultural and social values	5	6	5	5	6	5	7	6	6	5	5	5	Male	28	First degree	Muslim	Gonja
6	6	4	6	6	5	Because of cultural and social values, Because of health implications	Because of cultural and social values	5	6	6	5	5	6	5	5	6	5	6	6	Male	26	First degree	Christianity	Ga
7	6	5	5	7	6	Because of cultural and social values, Because LGBTI is a foreign culture	Because of cultural and social values	6	5	5	5	5	5	6	5	5	5	4	5	Female	30	First degree	Christianity	Dagomba
5	6	5	6	6	5	Because of religious reasons, Because of cultural and social values, Because of health implications, Because LGBTI is a foreign culture	Because of health implications	5	6	5	4	5	5	6	5	4	3	4	4	Female	25	First degree	Muslim	Akan
5	5	6	4	7	5	Because of religious reasons, Because of health implications	Because of religious reasons	5	7	7	6	3	5	5	4	5	4	5	5	Male	26	First degree	Traditionalist	Akan
3	3	1	3	4	2	None of the above	None of the above	4	4	5	3	3	3	5	3	1	1	1	1	Female	31	Masters	Traditionalist	Akan
6	6	5	6	4	6	Because of cultural and social values, Because LGBTI is a foreign culture	Because LGBTI is a foreign culture	5	6	5	5	6	5	6	5	3	2	3	2	Male	25	First degree	Christianity	Akan
7	7	7	7	7	6	Because of religious reasons, Because of cultural and social values, Because of health implications, Because LGBTI is a foreign culture	Because of cultural and social values	6	7	5	5	5	5	5	5	5	5	4	4	Male	29	First degree	Christianity	Ewe
5	6	6	5	6	6	Because of cultural and social values	Because of cultural and social values	5	6	7	6	5	4	5	6	5	5	4	4	Female	28	First degree	Muslim	Ga
6	6	5	5	6	5	Because of health implications	Because of health implications	5	5	5	6	5	6	5	5	6	6	3	6	Male	27	First degree	Christianity	Akan
6	5	6	6	7	5	Because of cultural and social values, Because LGBTI is a foreign culture	Because LGBTI is a foreign culture	5	6	5	6	6	5	5	6	3	4	4	3	Female	24	First degree	Christianity	Akan
6	5	4	5	6	4	Because of religious reasons, Because of cultural and social values	Because of religious reasons	5	7	7	5	6	6	5	5	6	5	5	6	Male	27	First degree	Christianity	Akan
1	2	2	2	3	3	None of the above	None of the above	2	2	2	2	3	3	3	4	1	1	1	1	Male	33	Masters	Traditionalist	Ga
3	3	2	3	2	4	None of the above	None of the above	3	3	3	3	4	3	4	2	2	2	2	1	Male	28	First degree	Muslim	Akan
5	6	5	5	5	6	Because of religious reasons	Because of religious reasons	5	5	5	6	5	5	4	5	2	3	3	3	Female	25	First degree	Christianity	Akan
6	5	5	4	6	4	Because of religious reasons	Because of religious reasons	5	5	5	3	4	5	6	3	2	3	3	2	Male	29	First degree	Christianity	Akan
6	4	4	5	5	5	Because of religious reasons	Because of religious reasons	6	4	6	5	5	5	7	6	1	2	1	1	Male	29	First degree	Muslim	Akan
6	5	5	5	6	5	Because of religious reasons	Because of religious reasons	5	5	4	6	5	5	6	4	2	2	3	2	Female	27	First degree	Muslim	Ga
5	4	5	5	4	6	Because of religious reasons, Because LGBTI is a foreign culture	Because of religious reasons	2	3	5	6	4	5	5	4	3	2	2	3	Male	28	First degree	Christianity	Akan
6	6	7	5	7	6	Because of religious reasons	Because of religious reasons	6	7	6	5	5	7	5	6	2	3	2	3	Male	29	First degree	Christianity	Akan
3	2	3	4	3	3	None of the above	None of the above	3	3	3	2	4	3	3	2	2	1	1	1	Female	28	First degree	Traditionalist	Akan
5	3	4	2	5	5	Because of religious reasons	Because of religious reasons	5	5	3	3	3	5	5	5	2	2	1	1	Male	28	First degree	Christianity	Ga
6	6	5	4	6	5	Because of religious reasons	Because of religious reasons	5	5	6	5	5	5	5	5	1	2	2	2	Female	28	First degree	Christianity	Akan
6	5	4	5	5	5	Because of religious reasons	Because of religious reasons	4	5	5	5	5	4	5	5	2	3	3	3	Female	28	First degree	Muslim	Ga
3	4	3	4	3	4	Because of religious reasons, Because of cultural and social values	Because of cultural and social values	3	5	4	3	4	3	5	3	3	3	3	3	Male	25	First degree	Christianity	Akan
5	6	6	5	5	5	Because of religious reasons, Because of cultural and social values, Because of health implications	Because of religious reasons	5	4	5	5	5	5	5	4	2	3	3	3	Male	27	First degree	Muslim	Akan
5	5	5	3	5	4	Because of religious reasons	Because of health implications	3	5	5	5	5	4	5	5	2	3	2	2	Female	30	First degree	Christianity	Akan
5	5	5	5	5	5	Because of religious reasons, Because of cultural and social values, Because of health implications, Because LGBTI is a foreign culture	Because of religious reasons	3	5	5	5	4	5	4	5	3	3	3	3	Male	26	First degree	Christianity	Akan
5	5	5	6	6	5	Because of religious reasons, Because of health implications	Because of health implications	5	6	5	4	5	5	4	3	4	5	4	5	Male	26	First degree	Christianity	Akan
5	5	5	6	5	5	Because of religious reasons, Because of cultural and social values	Because of religious reasons	5	2	5	4	5	6	6	3	2	2	2	2	Female	26	First degree	Christianity	Akan
6	5	4	4	6	4	Because of religious reasons, Because of health implications	Because of religious reasons	5	5	5	5	5	4	4	5	2	3	2	2	Male	27	First degree	Muslim	Akan
5	5	5	6	5	4	Because of religious reasons, Because of cultural and social values, Because LGBTI is a foreign culture	Because LGBTI is a foreign culture	6	4	5	5	5	5	5	4	2	2	2	3	Male	24	First degree	Traditionalist	Akan
1	2	2	2	3	3	None of the above	None of the above	4	5	3	2	3	3	5	4	1	1	1	1	Male	26	First degree	Traditionalist	Ga
2	2	3	3	4	3	Because of cultural and social values	Because of cultural and social values	2	4	3	3	3	3	2	3	1	1	1	1	Female	25	First degree	Christianity	Ewe
2	2	1	2	3	3	Because of cultural and social values	None of the above	2	2	2	1	3	3	3	3	1	2	2	1	Male	31	Masters	Traditionalist	Nzema
7	7	7	7	7	6	Because of religious reasons, Because of cultural and social values, Because of health implications	Because of religious reasons	7	7	1	7	2	7	7	7	6	6	6	6	Female	25	First degree	Christianity	Akan
5	3	3	3	4	3	Because of cultural and social values, None of the above	Because of cultural and social values	5	4	5	3	3	3	3	3	1	1	1	1	Female	28	First degree	Traditionalist	Ewe
5	6	5	4	5	4	Because of religious reasons	Because of religious reasons	5	5	5	4	5	5	5	3	2	1	2	2	Male	26	First degree	Muslim	Akan
6	6	6	5	6	5	Because of religious reasons, Because of cultural and social values, Because of health implications	Because of health implications	6	6	7	6	6	7	6	6	6	6	6	6	Female	29	First degree	Christianity	Akan
6	5	6	5	5	4	Because LGBTI is a foreign culture	Because LGBTI is a foreign culture	5	7	5	5	5	6	4	5	1	2	2	1	Male	27	First degree	Christianity	Akan
6	6	6	6	6	6	Because of cultural and social values, Because of health implications	Because of cultural and social values	6	6	7	6	6	6	6	6	6	6	6	6	Male	26	First degree	Christianity	Ga
5	4	5	5	6	5	Because of health implications	Because of health implications	5	6	6	5	6	6	6	6	3	6	6	6	Male	27	First degree	Christianity	Ewe
6	6	6	6	6	5	Because of religious reasons, Because of health implications, Because LGBTI is a foreign culture	Because of religious reasons	6	6	6	6	6	6	6	6	2	5	5	6	Male	26	First degree	Muslim	Akan
5	4	5	5	6	5	Because of religious reasons, Because of cultural and social values, Because of health implications	Because of health implications	5	6	5	6	6	6	5	6	6	6	6	6	Female	27	Diploma	Christianity	Ewe
6	6	6	6	5	5	Because of cultural and social values, Because of health implications	Because of health implications	6	6	6	6	6	5	6	6	6	6	6	6	Male	30	Masters	Muslim	Akan
6	5	5	5	7	5	Because of religious reasons	Because of religious reasons	4	7	5	6	5	6	5	5	1	2	3	2	Male	26	First degree	Muslim	Akan
4	3	4	4	5	5	Because of health implications	Because of health implications	6	6	5	6	6	6	5	6	6	6	6	6	Male	28	First degree	Christianity	Ewe
2	4	3	4	3	2	None of the above	None of the above	4	4	3	3	3	3	3	4	1	1	1	1	Male	28	First degree	Christianity	Ewe
6	6	7	7	7	5	Because of religious reasons, Because of cultural and social values	Because of religious reasons	5	5	5	5	6	4	6	5	3	2	3	2	Female	29	Masters	Christianity	Nzema
6	6	6	6	5	6	Because of religious reasons, Because of cultural and social values, Because of health implications	Because of health implications	6	6	6	6	6	6	6	6	6	6	6	6	Female	27	First degree	Muslim	Nzema
5	5	6	7	5	5	Because of religious reasons, Because of cultural and social values	Because of cultural and social values	4	5	4	5	5	4	4	3	2	2	3	2	Male	29	First degree	Christianity	Akan
6	6	6	6	6	6	Because of religious reasons, Because of cultural and social values, Because of health implications, Because LGBTI is a foreign culture	Because of health implications	6	6	6	6	6	6	6	6	6	6	6	6	Female	24	Diploma	Christianity	Ga
6	6	6	6	6	5	Because of cultural and social values, Because of health implications	Because of cultural and social values	6	6	6	6	6	6	6	6	6	6	6	6	Male	26	First degree	Muslim	Ewe
4	4	4	4	4	4	Because of health implications	Because of health implications	6	6	6	6	5	6	6	5	4	4	4	4	Male	29	Masters	Christianity	Ga
6	6	6	6	6	5	Because of religious reasons, Because of cultural and social values, Because of health implications, Because LGBTI is a foreign culture	Because of religious reasons	6	6	6	6	6	6	6	6	6	6	6	6	Male	28	Masters	Muslim	Akan
6	6	6	6	6	6	Because of religious reasons, Because of cultural and social values, Because of health implications	Because of cultural and social values	6	6	6	6	6	6	6	5	6	6	6	6	Male	24	First degree	Muslim	Akan
4	6	6	6	5	5	Because of cultural and social values, Because of health implications	Because of health implications	6	6	6	6	6	5	6	6	6	6	6	6	Male	27	First degree	Muslim	Akan
6	6	6	6	6	6	Because of religious reasons, Because of cultural and social values, Because of health implications	Because of health implications	6	6	6	6	6	6	6	6	6	6	6	6	Male	27	Masters	Christianity	Nzema
5	4	5	5	6	5	Because of health implications, Because LGBTI is a foreign culture	Because of health implications	6	6	1	6	6	6	5	6	5	5	5	5	Female	25	First degree	Christianity	Akan
6	6	7	7	6	6	Because of cultural and social values, Because of health implications, Because LGBTI is a foreign culture	Because of health implications	7	6	6	6	7	6	6	6	6	6	6	6	Male	29	Masters	Muslim	Akan
5	5	5	6	5	5	Because of cultural and social values	Because of cultural and social values	5	6	6	5	6	6	5	6	4	4	4	4	Female	24	Diploma	Christianity	Akan
6	7	6	6	6	6	Because of cultural and social values, Because of health implications	Because of health implications	6	6	6	5	6	6	6	6	6	6	6	6	Male	26	First degree	Muslim	Ga
6	7	6	6	6	6	Because of cultural and social values, Because of health implications	Because of cultural and social values	6	6	6	6	6	6	6	6	6	6	6	5	Female	25	First degree	Muslim	Akan
6	6	7	6	7	6	Because of religious reasons, Because of cultural and social values, Because of health implications, Because LGBTI is a foreign culture	Because LGBTI is a foreign culture	7	6	6	6	6	7	6	6	6	6	6	6	Male	24	First degree	Muslim	Akan
5	5	5	6	6	5	Because of religious reasons, Because of cultural and social values, Because of health implications	Because of religious reasons	6	6	7	6	6	6	6	6	6	6	6	6	Male	27	First degree	Christianity	Ga
5	6	5	5	6	5	Because of religious reasons, Because LGBTI is a foreign culture	Because of religious reasons	5	5	4	3	6	5	5	3	2	3	2	2	Female	27	First degree	Muslim	Ga
6	5	5	6	7	5	Because of religious reasons	Because of religious reasons	6	6	5	5	3	5	5	3	1	3	2	2	Male	25	First degree	Traditionalist	Nzema
3	3	2	5	5	5	Because of religious reasons, Because of cultural and social values	Because of religious reasons	3	2	3	3	5	3	4	3	2	2	1	1	Male	29	Masters	Christianity	Ewe
3	5	5	3	3	3	Because of cultural and social values	Because of cultural and social values	3	3	2	1	5	5	5	3	1	2	3	1	Female	26	First degree	Christianity	Akan
6	6	5	6	5	5	Because of religious reasons, Because of cultural and social values, Because of health implications, Because LGBTI is a foreign culture	Because of religious reasons	5	5	5	5	5	5	6	6	2	4	5	5	Female	28	First degree	Christianity	Akan
6	4	5	6	7	3	Because of religious reasons, Because of health implications, Because LGBTI is a foreign culture	Because of health implications	3	5	6	6	5	6	5	3	2	5	5	6	Male	26	First degree	Christianity	Akan
6	6	6	6	7	6	Because of cultural and social values, Because of health implications	Because of health implications	6	6	6	6	6	5	6	5	6	6	6	6	Male	25	First degree	Muslim	Akan
5	6	5	6	5	5	Because of religious reasons, Because LGBTI is a foreign culture	Because of religious reasons	5	5	5	6	5	5	5	5	1	2	2	1	Male	29	Masters	Christianity	Akan
6	6	7	6	6	7	Because of religious reasons, Because of cultural and social values, Because of health implications, Because LGBTI is a foreign culture	Because of cultural and social values	6	6	7	6	6	2	1	6	6	6	6	6	Female	30	Masters	Muslim	Akan
3	4	3	2	3	2	None of the above	None of the above	3	2	4	3	4	4	3	3	1	1	1	1	Male	28	First degree	Christianity	Akan
5	6	6	6	5	5	Because of religious reasons, Because of health implications	Because of health implications	5	6	5	6	5	5	6	6	2	3	1	1	Female	24	First degree	Muslim	Ga
5	4	5	5	5	5	Because of religious reasons, Because of cultural and social values, Because of health implications	Because of health implications	5	6	5	5	6	6	6	5	3	3	3	3	Male	29	Masters	Christianity	Ewe
5	5	6	6	5	7	Because of religious reasons, Because of cultural and social values, Because LGBTI is a foreign culture	Because of health implications	5	5	5	5	5	5	6	5	3	2	1	1	Male	26	First degree	Christianity	Akan
3	4	5	5	7	5	Because of health implications	Because of health implications	5	5	5	3	5	5	3	5	3	3	3	3	Male	24	First degree	Traditionalist	Ewe
6	6	6	7	6	6	Because of religious reasons, Because of cultural and social values, Because of health implications, Because LGBTI is a foreign culture	Because of health implications	6	6	5	6	6	6	5	5	6	6	6	6	Female	27	First degree	Christianity	Ewe
6	3	5	5	3	4	Because of religious reasons, Because LGBTI is a foreign culture	Because of religious reasons	5	5	6	3	2	5	5	3	3	3	2	2	Female	27	First degree	Christianity	Akan
5	4	5	4	5	4	Because LGBTI is a foreign culture	Because LGBTI is a foreign culture	7	6	6	6	5	6	6	5	3	3	3	3	Female	26	First degree	Christianity	Ewe
5	6	6	6	6	5	Because of religious reasons, Because of health implications	Because of health implications	5	5	5	6	5	5	5	6	2	3	2	1	Male	28	First degree	Muslim	Nzema
6	6	6	5	5	6	Because of religious reasons, Because of cultural and social values, Because of health implications	Because of religious reasons	7	7	7	7	7	7	7	6	1	2	3	2	Male	29	First degree	Christianity	Akan
6	6	6	6	6	7	Because of cultural and social values, Because of health implications	Because of cultural and social values	6	6	6	6	6	6	6	6	6	6	6	6	Female	26	First degree	Christianity	Ga
7	7	7	7	6	6	Because of religious reasons, Because of cultural and social values, Because of health implications, Because LGBTI is a foreign culture	Because of religious reasons	7	7	7	7	7	7	7	6	2	3	3	3	Female	29	First degree	Muslim	Ga
1	2	1	2	2	2	None of the above	None of the above	5	3	2	3	3	3	4	2	1	1	1	1	Female	31	Masters	Traditionalist	Akan
6	7	7	7	6	6	Because of religious reasons, Because of cultural and social values, Because of health implications	Because of religious reasons	6	6	6	6	6	6	6	6	6	6	6	6	Male	28	Masters	Christianity	Akan
5	3	3	3	5	5	Because of religious reasons, Because of cultural and social values	Because of cultural and social values	3	5	3	3	5	4	3	3	1	2	2	2	Male	26	First degree	Muslim	Ewe
6	6	6	6	6	6	Because of religious reasons, Because of cultural and social values, Because of health implications, Because LGBTI is a foreign culture	Because of health implications	7	6	6	6	6	6	6	6	6	6	6	6	Female	28	Masters	Muslim	Akan
6	6	6	6	6	6	Because of cultural and social values, Because of health implications	Because of health implications	6	6	6	6	6	6	6	6	6	6	6	6	Male	29	Masters	Christianity	Ewe
6	6	7	6	6	6	Because of cultural and social values, Because of health implications	Because of cultural and social values	6	6	6	6	6	6	6	6	6	6	6	6	Female	24	First degree	Christianity	Ga
5	3	5	6	5	5	Because of religious reasons, Because of cultural and social values	Because of religious reasons	3	2	3	4	3	5	4	4	2	1	2	1	Female	26	First degree	Christianity	Ga
6	5	5	4	6	6	Because of religious reasons, Because of cultural and social values	Because of religious reasons	3	2	4	3	3	2	3	2	1	2	1	1	Male	28	First degree	Christianity	Akan
5	5	5	5	5	5	Because of religious reasons	Because LGBTI is a foreign culture	2	4	5	5	5	5	7	3	2	2	3	2	Male	28	First degree	Christianity	Akan
5	5	5	5	4	6	Because of religious reasons	Because of religious reasons	7	7	7	7	6	5	6	4	1	4	4	4	Male	25	First degree	Muslim	Akan
6	6	6	5	7	6	Because of religious reasons	Because of religious reasons	5	5	5	6	5	5	6	5	3	2	3	2	Male	29	Masters	Christianity	Akan
6	6	7	7	5	5	Because of religious reasons, Because of cultural and social values, Because of health implications	Because of cultural and social values	6	5	6	5	5	5	6	4	2	2	2	2	Female	26	First degree	Muslim	Ga
5	6	3	3	6	4	Because of health implications, None of the above	None of the above	2	4	5	5	5	5	4	3	2	2	2	1	Female	27	First degree	Muslim	Nzema
3	3	3	2	2	3	None of the above	None of the above	2	4	3	4	3	3	3	4	1	1	1	1	Male	29	First degree	Christianity	Ga
5	5	5	5	5	6	Because of religious reasons	Because of religious reasons	6	6	5	5	5	5	5	5	2	2	3	2	Male	28	First degree	Christianity	Akan
6	6	5	6	7	5	Because of religious reasons, Because of cultural and social values, Because of health implications	Because of religious reasons	7	7	5	6	6	5	6	4	1	2	3	2	Male	27	First degree	Christianity	Ga
5	5	5	7	7	5	Because of religious reasons, Because of health implications	Because of health implications	5	5	6	5	5	4	6	5	2	1	1	2	Female	28	First degree	Christianity	Akan
6	6	6	6	6	6	Because of cultural and social values, Because of health implications	Because of health implications	6	6	6	6	6	6	6	6	6	6	6	6	Female	26	First degree		Akan
5	6	6	5	5	5	Because of religious reasons, Because of cultural and social values	Because of cultural and social values	5	6	5	6	5	5	6	3	3	3	2	3	Female	29	Masters	Christianity	Akan
5	4	3	5	5	3	Because of religious reasons, Because of cultural and social values	Because of religious reasons	6	6	5	4	6	5	7	5	2	3	2	2	Male	27	First degree	Christianity	Akan
6	5	5	6	6	6	Because of religious reasons, Because of cultural and social values, Because of health implications	Because of religious reasons	6	6	6	6	6	6	7	6	6	6	6	6	Male	30	Masters	Muslim	Akan
5	6	6	5	5	7	Because LGBTI is a foreign culture	Because LGBTI is a foreign culture	3	5	4	5	5	5	5	3	1	3	2	2	Male	25	First degree	Muslim	Ga
7	3	6	7	6	6	Because of religious reasons, Because of cultural and social values, Because of health implications, Because LGBTI is a foreign culture	Because of health implications	6	6	7	6	6	6	6	6	6	6	6	6	Male	24	First degree	Muslim	Nzema
6	6	4	5	5	4	Because of religious reasons, Because of cultural and social values	Because of religious reasons	5	3	3	5	3	3	5	5	2	3	3	3	Male	28	First degree	Christianity	Nzema
3	2	3	3	2	4	Because of cultural and social values, None of the above	Because of cultural and social values	3	3	2	3	3	3	5	4	1	2	1	2	Female	26	First degree	Traditionalist	Ga
6	5	5	5	6	5	Because of religious reasons, Because of cultural and social values, Because of health implications, Because LGBTI is a foreign culture	Because of health implications	5	5	5	5	5	4	6	5	1	3	2	1	Male	28	First degree	Muslim	Akan
6	6	6	6	7	6	Because of cultural and social values, Because of health implications	Because of cultural and social values	6	6	6	6	6	6	6	6	6	6	6	6	Male	27	First degree	Muslim	Akan
5	6	5	6	5	6	Because of religious reasons	Because of religious reasons	5	7	6	5	7	7	7	6	1	1	2	2	Male	26	First degree	Christianity	Akan
6	3	5	5	5	5	Because of religious reasons, Because of cultural and social values, Because of health implications	Because of cultural and social values	6	5	5	6	6	5	2	5	2	3	2	3	Male	29	Masters	Christianity	Akan
6	6	6	6	6	6	Because of religious reasons, Because of cultural and social values	Because of religious reasons	6	6	6	6	6	6	6	6	6	6	6	6	Female	26	First degree	Christianity	Ewe
5	6	5	5	5	4	Because of religious reasons, Because of health implications	Because of health implications	5	6	5	6	6	5	5	4	2	3	2	3	Female	26	First degree	Christianity	Akan
5	3	2	5	5	3	Because of cultural and social values, None of the above	None of the above	3	5	3	3	5	3	3	3	1	2	2	1	Male	26	First degree	Christianity	Ga
6	6	6	7	6	6	Because of religious reasons, Because of cultural and social values, Because of health implications	Because of health implications	6	6	6	6	5	6	6	6	6	6	6	6	Female	25	First degree	Christianity	Ewe
6	5	6	5	5	5	Because of religious reasons	Because of religious reasons	3	5	5	6	5	6	6	5	1	3	2	2	Male	28	First degree		Ewe
5	5	6	5	6	5	Because of health implications	Because of health implications	5	3	5	4	4	5	5	5	2	3	2	2	Male	25	First degree	Christianity	Akan
6	6	6	6	6	6	Because of health implications, Because LGBTI is a foreign culture	Because of health implications	7	6	6	7	6	6	6	6	6	6	6	6	Male	28	Masters	Muslim	Akan
6	5	5	6	5	5	Because of religious reasons, Because of health implications	Because of religious reasons	3	2	3	3	5	5	5	5	2	3	2	1	Female	27	First degree	Christianity	Akan
2	2	1	2	3	3	None of the above	None of the above	3	3	3	2	3	3	2	3	1	1	1	1	Male	24	First degree	Traditionalist	Ewe
5	5	5	5	5	5	Because of religious reasons, Because of health implications	Because of health implications	5	5	6	5	5	5	4	5	3	3	4	3	Female	28	First degree	Christianity	Ga
6	4	3	3	4	3	Because of cultural and social values, None of the above	Because of cultural and social values	3	4	5	5	3	3	4	4	1	1	1	2	Female	29	First degree	Christianity	Akan
6	6	6	6	6	7	Because of cultural and social values, Because of health implications	Because of health implications	6	6	6	6	6	6	6	6	6	6	6	6	Female	25	First degree	Christianity	Akan
6	6	5	5	5	6	Because of religious reasons, Because of cultural and social values	Because of religious reasons	5	5	5	6	7	7	6	5	2	3	3	3	Male	27	First degree	Christianity	Ga
6	4	6	5	5	6	Because of religious reasons, Because of cultural and social values	Because of cultural and social values	5	5	5	5	5	5	6	5	2	2	1	2	Female	28	First degree	Christianity	Akan
6	6	6	6	6	6	Because of religious reasons, Because of cultural and social values, Because of health implications	Because of cultural and social values	6	6	6	6	6	6	6	6	6	6	6	6	Female	27	First degree	Muslim	Akan
6	6	6	7	7	6	Because of religious reasons, Because of health implications	Because of health implications	6	7	6	6	6	6	6	7	1	3	3	3	Male	29	Masters	Muslim	Nzema
6	7	7	7	6	6	Because of cultural and social values, Because of health implications	Because of health implications	6	7	7	6	7	7	6	7	1	2	1	1	Male	26	First degree	Traditionalist	Akan
5	5	6	5	5	5	Because of health implications	Because of health implications	5	5	3	5	6	6	6	5	1	2	2	1	Male	26	First degree	Muslim	Northerner
6	6	6	7	6	7	Because of religious reasons, Because of cultural and social values	Because of cultural and social values	6	5	6	4	6	6	6	6	6	6	5	5	Male	29	Masters	Christianity	Ewe
6	5	5	5	6	5	Because of health implications	Because of health implications	3	5	5	7	5	5	7	5	2	1	1	2	Male	24	First degree	Christianity	Akan
5	5	5	5	5	5	Because of cultural and social values, Because of health implications, Because LGBTI is a foreign culture	Because of health implications	5	6	6	6	5	6	6	5	3	3	3	3	Male	27	First degree	Christianity	Ewe
6	7	7	6	7	6	Because of cultural and social values, Because of health implications	Because of cultural and social values	6	6	6	5	6	6	6	6	6	6	6	6	Male	28	First degree	Christianity	Akan
6	6	6	6	6	6	Because of cultural and social values, Because of health implications	Because of health implications	6	6	6	6	6	6	6	6	6	6	6	6	Male	29	First degree		Ga
6	6	6	6	5	6	Because of cultural and social values	Because of cultural and social values	6	6	6	6	6	6	6	6	6	6	6	6	Female	25	First degree	Muslim	Akan
4	4	4	4	4	4	Because LGBTI is a foreign culture	Because LGBTI is a foreign culture	5	6	5	6	5	6	6	6	4	4	4	4	Male	30	Masters	Christianity	Akan
5	5	6	6	6	5	Because of cultural and social values, Because of health implications	Because of health implications	6	6	5	6	6	6	5	6	6	6	6	6	Female	26	First degree	Christianity	Ga
6	6	6	6	6	6	Because of religious reasons, Because of cultural and social values, Because of health implications, Because LGBTI is a foreign culture	Because of health implications	6	6	6	6	6	6	6	6	6	6	6	6	Male	25	First degree	Muslim	Nzema
6	6	6	6	6	6	Because of cultural and social values, Because of health implications	Because of cultural and social values	6	6	6	6	5	6	6	6	6	6	6	6	Female	28	Masters	Traditionalist	Ga
6	6	6	6	6	6	Because of cultural and social values, Because of health implications	Because of health implications	6	6	6	6	6	6	6	6	6	6	6	6	Male	25	First degree	Christianity	Ga
6	6	6	6	6	6	Because of health implications	Because of health implications	6	6	6	6	6	6	6	6	6	6	6	6	Female	28	First degree	Christianity	Ewe
6	6	6	6	5	6	Because of cultural and social values	Because of cultural and social values	2	5	5	5	6	5	5	4	2	2	1	2	Male	28	First degree	Christianity	Akan
5	6	6	5	5	5	Because of religious reasons, Because of cultural and social values, Because of health implications	Because of health implications	5	5	5	6	5	5	6	6	2	3	3	3	Male	28	First degree	Muslim	Akan
6	5	5	5	6	4	Because of health implications	Because of health implications	5	5	5	4	5	5	6	5	2	1	1	2	Female	28	First degree	Christianity	Ga
3	3	3	2	3	3	None of the above	None of the above	4	3	3	3	4	3	3	3	1	1	1	1	Female	29	Masters	Muslim	Ga
6	6	6	5	7	5	Because of health implications	Because of health implications	5	5	4	5	5	5	5	5	2	1	2	3	Male	28	First degree	Christianity	Akan
6	6	5	7	7	7	Because of religious reasons, Because of cultural and social values, Because of health implications	Because of religious reasons	7	7	7	7	7	6	7	6	5	5	5	5	Male	30	First degree	Christianity	Akan
5	5	6	6	5	5	Because of religious reasons	Because of religious reasons	5	5	5	6	5	6	6	5	2	3	3	3	Female	28	First degree	Muslim	Akan
2	2	2	3	3	3	None of the above	None of the above	4	4	3	3	3	3	6	3	1	1	2	1	Female	28	First degree	Traditionalist	Nzema
5	6	6	5	5	5	Because of health implications	Because of health implications	5	6	5	5	5	5	5	5	2	3	2	1	Female	25	First degree	Muslim	Nzema
3	2	3	3	2	2	Because of cultural and social values	Because of cultural and social values	5	6	5	5	3	4	3	2	2	1	2	1	Female	29	First degree	Christianity	Akan
6	6	7	7	7	6	Because of religious reasons, Because of cultural and social values, Because of health implications	Because of religious reasons	7	7	7	7	5	5	6	5	3	3	3	2	Female	28	First degree	Muslim	Akan
6	7	7	7	7	7	Because of religious reasons, Because of cultural and social values, Because of health implications, Because LGBTI is a foreign culture	Because of health implications	5	7	6	7	6	5	5	5	1	5	2	6	Female	26	First degree	Christianity	Akan
5	5	6	7	7	6	Because of religious reasons, Because of cultural and social values	Because of religious reasons	5	7	7	7	5	6	1	5	1	2	3	3	Female	27	First degree	Christianity	Nzema
5	7	7	7	7	6	Because of religious reasons, Because of cultural and social values, Because of health implications	Because of health implications	5	5	4	4	5	3	6	3	1	1	2	2	Female	29	First degree	Christianity	Ewe
6	7	6	6	7	5	Because of religious reasons, Because of cultural and social values	Because of cultural and social values	5	5	6	6	5	5	6	5	2	2	1	1	Female	28	First degree	Christianity	Ewe
6	5	5	7	6	6	Because of religious reasons	Because of religious reasons	5	6	6	5	3	3	5	3	1	2	2	1	Female	25	First degree	Christianity	Akan
5	5	5	6	6	5	Because of religious reasons, Because of health implications	Because of health implications	6	5	5	6	5	3	6	3	1	2	2	2	Female	26	First degree	Christianity	Akan
6	6	5	6	6	6	Because of religious reasons, Because of health implications	Because of health implications	3	6	3	4	5	2	6	3	1	1	2	1	Male	29	Masters	Christianity	Ga
6	6	6	6	6	6	Because of cultural and social values, Because of health implications	Because of health implications	6	6	6	6	6	6	6	6	6	6	6	6	Female	25	First degree	Christianity	Ga
7	7	6	7	7	6	Because of religious reasons, Because of cultural and social values, Because of health implications, Because LGBTI is a foreign culture	Because of religious reasons	7	7	6	7	6	5	7	5	4	4	4	4	Male	30	First degree	Muslim	Akan
6	6	6	6	6	6	Because of cultural and social values, Because of health implications	Because of cultural and social values	6	6	6	6	6	6	6	6	6	6	6	6	Male	26	First degree	Muslim	Akan
6	6	6	6	6	6	Because of cultural and social values, Because of health implications, Because LGBTI is a foreign culture	Because of health implications	6	6	6	6	6	6	6	6	6	6	6	6	Male	29	Masters	Christianity	Ewe
6	6	6	1	6	6	Because of religious reasons, Because of health implications	Because of religious reasons	7	6	6	5	6	6	6	5	6	6	6	6	Female	27	First degree	Muslim	Akan
5	5	5	5	5	4	Because of health implications, Because LGBTI is a foreign culture	Because LGBTI is a foreign culture	5	6	6	5	6	6	6	6	4	4	4	4	Male	27	First degree	Christianity	Ga
6	6	6	6	6	6	Because of religious reasons, Because of cultural and social values, Because of health implications	Because of health implications	6	6	6	6	6	6	6	6	6	6	6	6	Male	28	First degree	Christianity	Ga
6	7	7	6	7	6	Because of religious reasons, Because of cultural and social values, Because of health implications	Because of health implications	6	6	6	6	6	6	7	6	6	6	6	6	Female	25	First degree	Christianity	Ewe
6	6	6	7	6	6	Because of religious reasons, Because of cultural and social values	Because of religious reasons	6	6	6	7	6	6	6	6	6	6	6	6	Male	25	First degree	Christianity	Ewe
5	4	5	5	6	5	Because of health implications, Because LGBTI is a foreign culture	Because of health implications	5	6	6	6	5	6	6	5	4	4	4	4	Female	27	First degree	Muslim	Akan
6	6	6	6	6	6	Because of cultural and social values, Because of health implications	Because of health implications	6	6	6	6	6	6	6	6	6	6	6	6	Male	30	Masters	Christianity	Nzema
7	7	7	7	7	6	Because of religious reasons, Because of cultural and social values, Because of health implications, Because LGBTI is a foreign culture	Because of cultural and social values	6	6	6	6	6	6	6	6	6	6	6	6	Female	28	First degree	Christianity	Ga
6	6	6	6	6	6	Because of cultural and social values, Because of health implications	Because of cultural and social values	6	6	6	6	6	6	6	2	6	6	6	6	Male	25	First degree	Christianity	Ewe
6	6	6	6	4	6	Because of health implications	Because of health implications	6	2	6	6	6	6	6	6	6	6	6	6	Male	27	First degree	Muslim	Akan
4	4	4	4	4	4	Because LGBTI is a foreign culture	Because LGBTI is a foreign culture	1	6	6	6	6	6	6	5	4	4	4	4	Male	27	First degree	Christianity	Ewe
7	5	6	6	6	6	Because of religious reasons, Because of cultural and social values, Because of health implications	Because of cultural and social values	6	6	6	6	6	6	6	6	6	6	6	6	Female	26	First degree	Christianity	Ga
5	7	7	6	7	6	Because of religious reasons, Because of health implications	Because of religious reasons	7	7	5	6	6	5	7	6	2	3	3	2	Male	27	First degree	Christianity	Akan
7	7	7	6	7	7	Because of religious reasons, Because of cultural and social values	Because of religious reasons	6	5	6	7	5	6	7	6	3	2	3	3	Female	27	First degree	Muslim	Akan
3	4	3	2	3	2	None of the above	None of the above	5	5	5	4	3	2	3	3	2	1	1	1	Female	24	First degree	Christianity	Akan
7	7	6	7	7	5	Because of religious reasons, Because of cultural and social values, Because of health implications, Because LGBTI is a foreign culture	Because of health implications	5	7	6	7	5	5	7	5	2	2	1	2	Female	28	Masters	Christianity	Akan
6	6	6	6	6	6	Because of cultural and social values, Because of health implications	Because of health implications	6	6	6	6	6	6	6	6	6	6	6	6	Female	29	Masters	Christianity	Ga
6	5	6	7	6	6	Because of religious reasons, Because of cultural and social values	Because of religious reasons	6	6	6	6	6	5	5	6	6	6	6	6	Female	26	First degree	Christianity	Ga
6	6	6	6	6	6	Because of cultural and social values, Because of health implications	Because of cultural and social values	6	6	6	6	6	6	6	6	6	6	6	6	Female	25	First degree	Muslim	Akan
6	6	6	6	6	6	Because of cultural and social values, Because of health implications	Because of health implications	6	6	6	6	6	6	6	6	6	6	6	6	Female	25	First degree	Christianity	Ga
6	6	6	6	6	6	Because of cultural and social values, Because of health implications	Because of health implications	6	6	6	6	6	6	6	6	6	6	6	6	Female	26	First degree	Christianity	Ga
5	5	5	5	5	5	Because of health implications, Because LGBTI is a foreign culture	Because of health implications	5	5	5	6	6	6	5	6	6	5	5	5	Male	25	First degree	Christianity	Ewe
6	1	6	6	6	6	Because of cultural and social values, Because of health implications, Because LGBTI is a foreign culture	Because of cultural and social values	6	6	5	6	6	6	6	6	6	6	6	6	Male	29	Masters	Muslim	Akan
4	4	4	4	4	4	Because LGBTI is a foreign culture	Because LGBTI is a foreign culture	5	6	6	5	5	6	6	5	4	4	4	4	Female	28	Masters	Christianity	Ga
7	7	7	7	7	7	Because of religious reasons, Because of cultural and social values, Because of health implications, Because LGBTI is a foreign culture	Because of health implications	7	6	6	7	7	6	7	6	6	6	6	6	Female	24	First degree	Christianity	Ga
6	6	6	6	6	6	Because of cultural and social values, Because of health implications, Because LGBTI is a foreign culture	Because of health implications	6	6	6	6	6	7	6	6	6	6	6	6	Female	26	First degree	Christianity	Akan
6	6	6	6	6	6	Because of cultural and social values, Because of health implications	Because of cultural and social values	6	7	5	6	6	6	6	6	6	6	6	6	Male	25	First degree	Christianity	Ewe
4	4	4	4	4	3	Because LGBTI is a foreign culture	Because LGBTI is a foreign culture	6	6	5	5	6	6	6	5	5	5	5	5	Male	24	First degree	Muslim	Akan
7	7	7	7	6	7	Because of religious reasons, Because of cultural and social values, Because of health implications, Because LGBTI is a foreign culture	Because of health implications	6	6	7	7	6	6	6	6	6	6	6	6	Female	27	Masters	Christianity	Ewe
6	6	6	6	6	6	Because of cultural and social values, Because of health implications	Because of cultural and social values	6	6	5	6	6	6	6	5	6	6	6	6	Female	27	First degree	Christianity	Nzema
6	6	6	6	6	6	Because of religious reasons, Because of cultural and social values, Because of health implications, Because LGBTI is a foreign culture	Because of religious reasons	6	6	5	6	6	6	5	6	6	6	6	6	Male	25	First degree	Christianity	Ewe
1	7	6	4	7	7	Because of religious reasons, Because of cultural and social values, Because of health implications	Because of health implications	7	7	7	7	2	6	7	7	6	6	5	4	Female	23	First degree	Christianity	Akan
1	1	1	1	1	1	None of the above	None of the above	7	7	7	7	7	7	7	7	1	1	1	1	Male	28	PhD	Christianity	Akan
7	7	6	7	7	7	Because of religious reasons	Because of cultural and social values	7	7	7	6	7	7	7	7	6	1	6	6	Male	29	First degree	Christianity	Akan
7	7	7	7	7	6	Because of cultural and social values	Because of cultural and social values	7	7	6	7	6	7	7	6	6	6	6	6	Female	29	First degree	Christianity	Akan
7	7	1	1	1	2	Because of religious reasons, Because of cultural and social values, Because of health implications, Because LGBTI is a foreign culture	Because of health implications	6	7	6	7	6	6	7	7	6	6	6	6	Male	25	First degree	Christianity	Akan
7	7	7	7	7	7	Because of religious reasons, Because of cultural and social values, Because of health implications	Because of health implications	7	7	7	7	7	7	7	7	6	6	5	6	Male	20	First degree	Christianity	Akan
6	6	6	3	6	7	Because of cultural and social values, Because of health implications	Because of health implications	6	6	1	6	6	2	7	2	6	3	1	6	Male	24	First degree	Christianity	Ewe
6	7	6	6	7	5	Because of religious reasons, Because of cultural and social values, Because of health implications	Because of health implications	7	6	6	5	6	6	6	6	6	6	6	2	Male	34	First degree	Christianity	Akan
7	7	7	7	7	7	Because of religious reasons, Because of cultural and social values, Because of health implications	Because of health implications	7	7	7	7	4	7	7	7	6	6	6	6	Female	29	Diploma	Christianity	Akan
7	7	1	7	7	6	Because of religious reasons, Because of cultural and social values, Because of health implications	Because of health implications	7	7	2	6	6	2	7	7	6	1	6	6	Male	29	First degree	Christianity	Konkonba
7	1	1	7	7	6	Because of cultural and social values	Because of cultural and social values	7	7	2	2	6	2	7	6	6	6	6	6	Male	25	Diploma	Christianity	Akan
7	1	7	7	7	7	Because of religious reasons, Because of cultural and social values, Because of health implications	Because of health implications	3	3	3	5	5	3	7	7	6	6	6	6	Female	24	First degree	Christianity	Akan
7	7	7	7	7	7	Because of religious reasons, Because of cultural and social values, Because of health implications, Because LGBTI is a foreign culture	Because of religious reasons	7	7	7	7	7	7	7	7	6	6	6	6	Female	25	First degree	Christianity	Akan
7	7	7	7	7	7	Because of cultural and social values	Because of cultural and social values	7	7	2	7	7	7	7	7	6	6	5	1	Male	28	First degree	Christianity	Akan
6	4	6	4	6	4	Because of religious reasons, Because of cultural and social values	Because of religious reasons	7	7	7	6	7	4	6	7	4	4	4	4	Male	28	First degree	Christianity	Ewe
6	6	5	6	7	6	Because of religious reasons, Because of cultural and social values, Because of health implications	Because of health implications	5	5	6	5	6	6	7	5	2	3	3	3	Male	28	First degree	Christianity	Ewe
6	7	6	7	6	6	Because of religious reasons, Because of cultural and social values	Because of cultural and social values	5	5	5	5	5	6	7	5	2	3	2	2	Female	29	First degree	Muslim	Akan
6	5	5	6	6	7	Because of religious reasons, Because of cultural and social values, Because of health implications	Because of religious reasons	7	7	7	7	6	6	5	5	3	3	3	3	Male	27	First degree	Christianity	Akan
5	6	5	7	6	6	Because of health implications	Because of health implications	4	4	5	5	3	3	5	3	6	6	6	6	Male	27	First degree	Traditionalist	Nzema
5	6	5	5	6	6	Because of religious reasons, Because of cultural and social values, Because of health implications, Because LGBTI is a foreign culture	Because LGBTI is a foreign culture	4	5	5	6	5	5	5	3	2	2	2	2	Female	30	Masters	Christianity	Akan
1	1	4	7	7	7	Because of religious reasons, Because of cultural and social values, Because of health implications, Because LGBTI is a foreign culture	Because of cultural and social values	7	7	7	7	6	7	7	7	6	6	6	6	Male	30	Diploma	Christianity	Akan
7	7	4	6	5	6	Because of health implications	Because of health implications	6	6	3	7	6	5	3	5	5	2	5	3	Male	28	First degree	Christianity	Akan
7	7	6	7	7	6	Because of religious reasons, Because of cultural and social values, Because of health implications	Because of religious reasons	7	7	3	6	3	2	7	7	6	6	6	6	Female	26	First degree	Christianity	Ewe
7	7	7	7	7	6	Because of religious reasons, Because of cultural and social values, Because of health implications	Because of religious reasons	7	7	5	7	7	6	6	7	6	6	6	6	Female	24	First degree	Christianity	Akan
6	5	6	6	7	5	Because of health implications	Because of health implications	5	5	6	5	6	5	7	5	2	4	4	4	Male	26	First degree	Christianity	Nzema
6	6	6	6	5	5	Because of cultural and social values, Because LGBTI is a foreign culture	Because LGBTI is a foreign culture	5	6	5	4	6	5	6	5	2	2	2	2	Female	27	First degree	Christianity	Akan
5	6	6	5	7	5	Because of religious reasons, Because of cultural and social values	Because of religious reasons	5	6	5	5	5	5	5	5	2	3	3	2	Male	28	First degree	Muslim	Akan
7	7	5	6	7	6	Because of religious reasons	Because of religious reasons	5	7	6	5	6	5	7	5	2	2	2	2	Male	29	Masters	Christianity	Akan
7	7	7	7	7	7	Because of religious reasons, Because of health implications	Because of religious reasons	7	7	7	7	1	7	7	7	3	2	3	2	Female	27	First degree	Christianity	Akan
5	6	6	5	5	6	Because of religious reasons, Because of cultural and social values	Because of religious reasons	5	6	5	5	6	5	2	6	2	2	2	2	Female	27	First degree	Muslim	Ga
6	6	5	6	5	6	Because of religious reasons, Because of cultural and social values, Because of health implications	Because of health implications	7	7	6	6	6	6	7	5	2	3	2	2	Male	28	First degree	Christianity	Nzema
1	1	2	7	7	1	Because LGBTI is a foreign culture	Because LGBTI is a foreign culture	7	7	7	7	7	7	7	7	6	6	6	6	Male	28	First degree	Christianity	Akan
6	6	6	7	6	6	Because of religious reasons, Because of cultural and social values, Because of health implications	Because of religious reasons	5	6	6	6	6	5	6	4	2	3	3	3	Male	25	First degree	Christianity	Akan
6	6	6	5	6	6	Because of cultural and social values, Because of health implications	Because of health implications	5	6	5	3	5	5	6	5	2	1	1	1	Male	28	First degree	Christianity	Ga
6	6	5	6	5	5	Because of religious reasons, Because of health implications	Because of health implications	6	6	4	4	5	6	7	4	1	1	2	2	Female	29	First degree	Traditionalist	Ewe
6	5	5	6	5	6	Because of religious reasons, Because of cultural and social values	Because of cultural and social values	5	6	5	4	5	5	6	5	2	1	2	1	Male	26	First degree	Muslim	Akan
2	3	2	3	3	2	Because of cultural and social values	Because of cultural and social values	3	4	3	3	5	2	4	3	1	1	1	2	Female	29	First degree	Muslim	Ga
3	3	3	2	2	3	None of the above	None of the above	3	3	4	3	3	3	4	3	1	1	1	1	Female	28	First degree	Traditionalist	Nzema
6	7	7	6	6	7	Because of religious reasons, Because of cultural and social values	Because of religious reasons	5	7	6	7	6	6	6	5	3	2	1	1	Male	26	First degree	Muslim	Akan
7	7	5	6	7	6	Because of religious reasons, Because of cultural and social values, Because of health implications, Because LGBTI is a foreign culture	Because of health implications	6	6	5	5	5	5	6	4	1	2	1	1	Male	27	First degree	Muslim	Akan
5	5	6	6	7	6	Because of religious reasons, Because of cultural and social values, Because of health implications	Because of health implications	5	7	7	7	6	5	5	6	2	1	1	1	Male	30	Masters	Christianity	Akan
2	3	3	4	3	4	None of the above	None of the above	3	4	3	2	1	1	3	1	1	1	1	1	Female	28	First degree	Traditionalist	Ga
5	6	5	6	6	5	Because of religious reasons, Because of health implications	Because of religious reasons	5	5	5	5	5	5	5	5	3	2	2	2	Male	27	First degree	Christianity	Akan
5	5	6	6	5	6	Because of religious reasons, Because of cultural and social values, Because of health implications	Because of cultural and social values	6	6	6	5	5	5	6	5	2	1	2	2	Male	29	First degree	Christianity	Nzema
5	6	6	6	5	6	Because of religious reasons	Because of religious reasons	5	7	7	7	7	6	6	5	2	1	2	2	Male	29	First degree	Christianity	Akan
5	6	6	5	6	6	Because of religious reasons, Because of cultural and social values	Because of cultural and social values	5	5	5	6	5	6	7	7	2	2	2	2	Male	31	Masters	Christianity	Akan
7	7	6	7	7	7	Because of religious reasons, Because of cultural and social values, Because of health implications, Because LGBTI is a foreign culture	Because of religious reasons	7	7	7	7	5	6	6	6	3	3	3	2	Male	29	First degree	Christianity	Akan
5	4	5	3	5	5	Because LGBTI is a foreign culture	Because LGBTI is a foreign culture	5	5	3	4	3	3	4	5	2	2	1	1	Male	29	Masters	Muslim	Ga
5	6	5	6	6	6	Because of health implications	Because of health implications	5	5	6	5	5	5	6	6	2	1	2	2	Male	28	First degree	Christianity	Akan
2	2	2	2	3	1	None of the above	None of the above	2	3	2	3	2	3	3	2	1	1	1	1	Male	28	First degree	Christianity	Nzema
6	7	7	6	7	6	Because of religious reasons, Because of cultural and social values, Because of health implications	Because of cultural and social values	6	7	5	5	5	6	5	6	2	3	2	2	Male	29	First degree	Christianity	Akan
6	5	5	6	6	6	Because of religious reasons, Because of health implications	Because of health implications	5	6	5	4	6	4	6	6	2	1	1	1	Male	26	First degree	Christianity	Ga
6	6	5	5	6	6	Because of cultural and social values, Because of health implications	Because of health implications	4	6	5	5	5	5	6	5	2	1	1	1	Female	28	First degree	Christianity	Akan
5	5	6	6	5	6	Because of cultural and social values, Because of health implications	Because of health implications	6	5	5	6	5	5	6	5	2	2	2	2	Male	32	Masters	Christianity	Ga
6	6	6	6	5	6	Because of health implications	Because of health implications	5	7	5	6	5	3	5	5	2	1	2	2	Female	26	First degree	Christianity	Ga
6	7	5	6	6	4	Because of religious reasons, Because of cultural and social values, Because of health implications	Because of cultural and social values	5	6	5	5	5	5	3	5	1	3	3	2	Male	28	First degree	Christianity	Akan
5	6	7	6	5	6	Because of religious reasons, Because of cultural and social values, Because of health implications	Because of health implications	6	6	5	6	6	6	7	5	1	1	1	1	Female	28	First degree	Christianity	Ewe
6	3	4	3	5	5	Because of cultural and social values, Because LGBTI is a foreign culture	Because of cultural and social values	5	5	4	5	5	5	5	3	2	2	3	3	Female	25	First degree	Christianity	Ewe
4	4	4	4	4	4	None of the above	None of the above	4	4	4	4	4	4	4	4	4	4	4	4	Male	24	First degree	Christianity	Akan
7	7	6	6	6	7	Because of health implications	Because of health implications	7	7	7	7	7	7	7	7	6	6	6	6	Female	27	First degree	Christianity	Ewe
6	6	6	7	7	5	Because of religious reasons, Because of cultural and social values, Because of health implications	Because of cultural and social values	5	6	5	6	5	6	6	5	2	2	2	1	Male	28	First degree	Christianity	Akan
7	7	1	7	7	7	Because of cultural and social values	Because of cultural and social values	7	7	7	7	7	7	7	7	6	6	6	6	Male	23	First degree	Muslim	Akan
7	7	7	7	7	7	Because of religious reasons, Because of cultural and social values, Because of health implications	Because of health implications	7	7	7	7	6	7	7	7	6	6	6	6	Male	30	First degree	Christianity	Akan
7	7	7	7	7	6	Because of religious reasons, Because of cultural and social values, Because of health implications	Because of cultural and social values	6	7	6	7	7	7	7	7	6	6	6	6	Male	26	First degree	Christianity	Akan
6	7	5	5	7	6	Because of religious reasons, Because of cultural and social values, Because of health implications	Because of health implications	5	6	5	6	5	5	5	6	2	1	1	1	Male	28	First degree	Christianity	Ewe
6	7	7	7	7	6	Because of religious reasons, Because of cultural and social values, Because LGBTI is a foreign culture	Because of religious reasons	7	6	7	7	6	6	7	5	1	2	2	1	Male	27	First degree	Christianity	Akan
5	5	6	5	7	6	Because of religious reasons, Because of cultural and social values, Because of health implications	Because of cultural and social values	5	6	5	5	5	5	5	5	2	1	1	3	Male	28	First degree	Christianity	Akan
1	1	4	2	1	1	Because of cultural and social values	Because of cultural and social values	7	5	4	5	7	1	1	1	1	1	1	1	Male	27	First degree	Christianity	Ga
6	4	6	5	5	6	Because of religious reasons, Because of cultural and social values, Because of health implications	Because of cultural and social values	7	7	6	6	6	6	6	6	6	6	6	6	Female	23	Diploma	Christianity	Akan
4	4	4	3	5	4	Because of religious reasons, Because of cultural and social values, Because of health implications	Because of cultural and social values	7	7	6	7	3	6	7	7	6	6	6	6	Female	24	First degree	Christianity	Akan
1	7	7	7	7	5	Because of religious reasons, Because of cultural and social values, Because of health implications	Because of cultural and social values	7	7	3	7	6	6	7	7	2	2	2	2	Male	33	First degree	Christianity	DANGME
7	7	7	7	7	7	Because of religious reasons, Because of cultural and social values, Because of health implications	Because of cultural and social values	7	7	6	7	6	7	6	7	6	6	6	6	Male	23	First degree	Christianity	Ga
7	7	7	7	7	7	Because of religious reasons, Because of cultural and social values, Because of health implications	Because of health implications	7	7	6	7	5	6	6	6	6	6	6	6	Male	22	First degree	Christianity	Akan
6	6	6	6	5	6	Because of religious reasons	Because of religious reasons	5	6	6	5	5	5	6	5	2	2	2	2	Female	26	First degree	Christianity	Akan
7	7	7	7	7	5	Because of religious reasons, Because of cultural and social values	Because of cultural and social values	5	7	5	5	5	5	5	5	3	3	3	3	Female	28	First degree	Muslim	Nzema
1	1	1	7	7	1	None of the above	Because of religious reasons	6	6	6	7	7	6	7	6	1	3	2	3	Female	24	First degree	Christianity	Akan
5	4	2	2	2	3	Because of cultural and social values, Because of health implications	Because of health implications	7	7	5	7	6	6	6	6	6	6	4	6	Female	34	Masters	Christianity	Ga
1	6	1	7	1	2	Because of cultural and social values, Because of health implications	Because of cultural and social values	7	7	7	7	7	7	7	7	1	1	3	3	Male	33	First degree	Christianity	Akan
7	7	1	7	7	6	Because of cultural and social values	Because of cultural and social values	6	4	2	6	6	1	1	7	6	6	6	6	Male	23	First degree	Christianity	Ewe
6	6	5	6	7	5	Because LGBTI is a foreign culture	Because LGBTI is a foreign culture	5	5	5	5	5	5	3	5	2	1	1	1	Female	29	First degree	Muslim	Akan
5	4	5	5	6	5	Because of health implications	Because of health implications	5	3	5	5	5	5	6	4	1	3	2	2	Female	29	First degree	Christianity	Akan
5	6	6	5	7	6	Because of religious reasons, Because of health implications	Because of religious reasons	5	3	3	5	6	5	5	4	2	3	2	2	Male	30	Masters	Christianity	Ewe
1	7	7	7	7	5	Because of religious reasons, Because of cultural and social values, Because of health implications	Because of religious reasons	7	7	7	7	4	7	7	7	6	5	6	6	Female	19	First degree	Christianity	Akan
1	1	1	7	7	7	Because of religious reasons, Because of cultural and social values, Because of health implications, Because LGBTI is a foreign culture	Because of health implications	7	7	7	7	7	7	7	7	6	1	6	6	Female	28	First degree	Christianity	Akan
7	7	1	6	6	6	Because of health implications	Because of health implications	7	7	6	7	6	6	7	6	6	2	6	2	Female	20	First degree	Christianity	Akan
3	1	1	2	3	6	Because of religious reasons, Because of cultural and social values	Because of religious reasons	7	7	7	6	2	1	7	7	2	2	2	2	Male	26	First degree	Muslim	Dagomba
1	2	1	6	1	1	Because of religious reasons, Because of cultural and social values, Because of health implications, Because LGBTI is a foreign culture	Because of health implications	7	7	7	7	7	7	7	7	1	1	1	1	Male	37	First degree	Christianity	Akan
2	4	2	1	3	5	None of the above	None of the above	7	4	7	7	7	7	7	7	5	1	1	1	Male	24	First degree	Christianity	Akan
1	1	1	7	1	1	None of the above	Because of religious reasons	7	7	7	7	7	7	7	7	1	1	1	1	Male	25	Diploma	Christianity	Akan
3	3	3	3	3	2	None of the above	None of the above	6	6	6	6	6	6	6	6	3	3	3	3	Female	26	First degree	Traditionalist	Akan
7	7	7	4	7	6	Because of religious reasons, Because of cultural and social values, Because of health implications	Because of religious reasons	7	7	5	7	5	5	6	6	6	1	4	5	Male	26	First degree	Christianity	Akan
7	7	4	3	4	7	Because of religious reasons	Because of religious reasons	4	4	7	7	7	7	7	7	2	2	2	2	Female	25	First degree	Christianity	Akan
7	1	5	6	7	6	Because of religious reasons, Because of cultural and social values, Because of health implications	Because of religious reasons	7	7	6	4	4	2	7	7	1	2	1	2	Male	35	First degree	Muslim	Gonja
7	7	7	7	7	7	Because of religious reasons, Because of cultural and social values	Because of cultural and social values	7	7	1	7	1	7	1	7	6	6	6	6	Male	22	First degree	Christianity	Akan
6	6	7	6	7	6	Because of religious reasons, Because of health implications	Because of health implications	5	5	5	4	5	5	6	4	2	1	2	2	Female	29	First degree	Christianity	Akan
5	6	7	7	7	6	Because of religious reasons, Because LGBTI is a foreign culture	Because LGBTI is a foreign culture	5	5	5	6	3	2	6	5	3	3	3	2	Male	25	First degree	Muslim	Nzema
6	6	6	5	6	5	Because of cultural and social values, Because LGBTI is a foreign culture	Because of cultural and social values	5	6	6	6	5	3	5	2	2	2	1	1	Male	28	First degree	Christianity	Ewe
7	6	6	6	5	6	Because of religious reasons, Because of cultural and social values	Because of religious reasons	7	7	7	7	7	6	5	5	3	3	2	2	Male	24	Masters	Christianity	Akan
6	5	3	3	5	5	Because of cultural and social values	Because of cultural and social values	3	4	3	3	3	2	5	2	1	1	1	1	Female	26	First degree	Traditionalist	Northerner
5	6	6	6	7	6	Because of religious reasons, Because of cultural and social values, Because of health implications, Because LGBTI is a foreign culture	Because of cultural and social values	5	5	3	3	5	5	3	3	1	2	2	3	Male	28	First degree	Muslim	Ewe
6	6	6	6	5	6	Because of cultural and social values	Because of cultural and social values	4	6	5	6	5	6	6	5	1	3	2	2	Female	24	First degree	Christianity	Ga
3	6	5	7	6	5	Because of religious reasons, Because of cultural and social values, Because of health implications	Because of health implications	5	5	6	7	4	4	5	6	3	3	3	3	Female	26	First degree	Muslim	Akan
6	6	6	5	7	5	Because of religious reasons, Because of cultural and social values, Because LGBTI is a foreign culture	Because of religious reasons	3	2	2	4	5	5	5	5	2	3	2	3	Male	29	Masters	Christianity	Nzema
6	6	7	6	5	5	Because of cultural and social values, Because LGBTI is a foreign culture	Because LGBTI is a foreign culture	4	5	4	5	5	5	5	6	2	1	1	1	Male	27	First degree	Muslim	Nzema
6	3	3	3	5	6	Because of religious reasons, Because of cultural and social values	Because of cultural and social values	4	5	3	3	3	5	5	5	2	1	2	1	Female	28	First degree	Muslim	Ga
1	1	7	7	7	7	Because of religious reasons, Because of cultural and social values, Because of health implications	Because of religious reasons	7	7	7	7	7	7	7	7	1	1	2	1	Male	38	First degree	Muslim	Dagbani
7	7	6	6	6	6	Because of religious reasons, Because of cultural and social values	Because of cultural and social values	5	5	5	5	6	5	6	6	2	3	2	2	Female	29	First degree	Muslim	Akan
4	4	3	4	3	4	None of the above	None of the above	5	3	3	3	4	2	5	4	1	1	1	1	Male	30	First degree	Christianity	Akan
3	3	3	3	3	3	None of the above	None of the above	3	4	3	4	2	4	3	3	1	1	1	2	Female	29	Masters	Traditionalist	Ewe
6	6	6	5	5	5	Because of religious reasons, Because of health implications	Because of health implications	5	5	6	6	5	6	6	6	2	3	2	2	Female	28	First degree	Christianity	Akan
6	6	5	5	3	6	Because of religious reasons, Because of cultural and social values, Because of health implications	Because of health implications	5	6	5	5	5	5	6	4	2	2	2	2	Female	27	First degree	Muslim	Ga
5	7	7	6	7	4	Because of religious reasons, Because of cultural and social values	Because of cultural and social values	5	6	5	6	5	5	6	5	2	2	1	2	Male	27	First degree	Christianity	Ga
6	6	7	7	6	6	Because of religious reasons, Because of cultural and social values, Because of health implications	Because of cultural and social values	5	6	6	5	5	5	6	5	2	1	1	3	Male	27	First degree	Christianity	Ga
4	3	3	3	3	4	Because of cultural and social values	Because of cultural and social values	3	4	3	3	3	4	4	3	2	1	2	2	Male	29	First degree	Muslim	Nzema
5	6	3	5	5	7	Because of health implications, Because LGBTI is a foreign culture	Because LGBTI is a foreign culture	3	3	4	4	5	4	5	4	2	1	2	2	Female	27	First degree	Muslim	Ewe
6	3	5	5	3	5	Because of cultural and social values	Because of health implications	5	5	3	5	5	5	5	3	1	2	2	2	Male	26	First degree	Traditionalist	Ga
6	6	5	7	5	5	Because of religious reasons, Because of cultural and social values, Because LGBTI is a foreign culture	Because of religious reasons	7	7	6	6	5	5	5	5	1	2	3	2	Male	28	First degree	Christianity	Akan
5	5	6	6	5	6	Because of health implications	Because of health implications	5	7	7	7	6	5	5	6	3	3	2	3	Male	29	First degree	Traditionalist	Nzema
6	6	5	6	5	6	Because LGBTI is a foreign culture	Because LGBTI is a foreign culture	3	3	3	2	5	5	6	5	2	3	2	2	Female	26	First degree	Christianity	Ga
7	7	6	7	6	5	Because of health implications	Because of cultural and social values	5	5	5	5	3	5	5	3	2	2	1	1	Female	25	First degree	Muslim	Ga
7	7	6	5	6	6	Because of cultural and social values	Because of cultural and social values	5	5	5	3	5	5	6	3	3	2	2	2	Male	25	First degree	Christianity	Ga
6	6	7	7	6	7	Because of religious reasons, Because of cultural and social values	Because of religious reasons	5	6	5	6	5	6	5	5	1	2	1	1	Male	26	First degree	Christianity	Ga
7	7	7	7	7	7	Because of religious reasons, Because of cultural and social values, Because of health implications, Because LGBTI is a foreign culture	Because LGBTI is a foreign culture	7	7	7	7	7	7	7	7	4	4	6	4	Male	30	First degree	Christianity	Ewe
6	7	6	5	6	5	Because LGBTI is a foreign culture	Because LGBTI is a foreign culture	5	6	5	6	5	5	6	5	1	2	1	1	Male	25	First degree	Christianity	Akan
6	6	7	6	5	6	Because of religious reasons, Because of cultural and social values	Because of religious reasons	5	5	5	6	5	6	5	5	2	3	2	2	Male	25	First degree	Christianity	Akan
7	6	5	7	7	6	Because of health implications	Because of health implications	6	6	5	5	5	5	6	5	1	3	3	2	Male	26	First degree	Christianity	Ga
7	6	6	6	5	7	Because LGBTI is a foreign culture	Because LGBTI is a foreign culture	6	7	7	7	7	7	7	6	2	2	2	2	Male	25	First degree	Christianity	Ga
5	6	5	3	3	3	Because of health implications	Because of health implications	5	6	5	5	5	6	6	7	2	3	3	2	Male	26	First degree	Muslim	Ga
5	6	5	5	6	5	Because LGBTI is a foreign culture	Because LGBTI is a foreign culture	5	3	3	4	3	3	3	2	1	1	1	1	Female	25	First degree	Christianity	Ga
6	5	5	6	6	6	Because of religious reasons, Because of cultural and social values, Because of health implications	Because of health implications	2	3	2	5	6	4	6	5	2	1	2	2	Male	27	First degree	Christianity	Akan
6	5	5	6	5	6	Because of health implications	Because of health implications	5	5	6	5	5	5	5	6	1	1	2	2	Male	28	First degree	Christianity	Ga
3	3	4	3	4	3	Because of cultural and social values	Because of cultural and social values	5	5	6	5	5	6	6	3	3	2	2	2	Female	28	First degree	Christianity	Akan
7	6	7	7	6	6	Because of religious reasons, Because of cultural and social values	Because of cultural and social values	7	7	7	7	7	5	5	5	3	3	2	2	Male	23	First degree	Christianity	Ga
6	5	6	7	6	5	Because of health implications	Because of cultural and social values	5	5	6	5	6	5	6	3	2	2	1	1	Male	27	First degree	Christianity	Ga
6	5	6	6	4	6	Because of religious reasons, Because of cultural and social values	Because of religious reasons	7	7	6	7	6	5	5	6	3	3	3	2	Male	28	First degree	Muslim	Ga
3	2	3	4	3	2	None of the above	None of the above	3	3	3	3	3	2	2	2	1	1	2	1	Male	27	First degree	Christianity	Ga
6	6	7	6	7	6	Because of cultural and social values, Because of health implications, Because LGBTI is a foreign culture	Because of cultural and social values	6	6	5	5	6	5	5	6	2	2	1	1	Female	28	First degree	Christianity	Akan
5	5	6	5	5	6	Because of health implications	Because of health implications	4	5	5	5	5	6	5	3	1	1	1	1	Male	27	First degree	Christianity	Nzema
6	5	5	5	6	6	Because of cultural and social values, Because of health implications	Because of cultural and social values	3	5	5	5	3	5	5	5	1	2	2	2	Female	25	First degree	Christianity	Ga
6	6	6	5	6	6	Because of religious reasons, Because of cultural and social values, Because of health implications	Because of cultural and social values	5	5	5	5	5	6	5	6	2	2	1	2	Female	25	First degree	Christianity	Ga
7	6	6	5	6	6	Because of health implications	Because of health implications	5	7	7	6	6	6	7	5	4	4	3	4	Male	26	First degree	Muslim	Ga
6	4	3	3	3	3	Because of cultural and social values	Because of cultural and social values	3	3	3	2	1	3	4	3	1	1	2	1	Male	28	First degree	Muslim	Nzema
6	6	6	6	6	6	Because of religious reasons, Because of cultural and social values, Because of health implications, Because LGBTI is a foreign culture	Because of health implications	6	6	6	6	6	6	5	6	6	6	6	6	Female	25	First degree	Christianity	Ga
7	7	6	7	6	6	Because of cultural and social values, Because of health implications	Because of cultural and social values	6	6	6	7	6	6	6	6	6	6	6	6	Male	28	Masters	Christianity	Ewe
6	6	6	6	6	6	Because of religious reasons, Because of health implications	Because of religious reasons	6	6	6	5	6	6	6	6	6	6	6	6	Female	28	First degree	Muslim	Akan
5	5	5	5	6	5	Because of health implications, Because LGBTI is a foreign culture	Because LGBTI is a foreign culture	6	6	6	6	6	5	6	5	3	3	3	3	Male	25	First degree	Christianity	Akan
6	6	5	6	5	6	Because of religious reasons, Because of cultural and social values, Because of health implications	Because of cultural and social values	5	6	5	6	6	6	5	6	1	2	2	1	Male	28	First degree	Christianity	Akan
6	6	6	5	5	6	Because of religious reasons, Because of cultural and social values, Because of health implications	Because of religious reasons	7	7	6	6	6	7	7	6	1	2	3	2	Female	27	First degree	Traditionalist	Ga
6	6	2	6	6	6	Because of health implications	Because of health implications	6	6	6	6	6	6	6	6	6	6	6	6	Female	29	Masters	Christianity	Ga
3	3	3	3	3	3	None of the above	None of the above	3	3	3	2	3	3	3	3	2	3	2	2	Female	28	First degree	Muslim	Nzema
6	5	6	6	6	6	Because of religious reasons, Because of cultural and social values, Because of health implications	Because of health implications	5	5	5	5	5	5	6	5	1	1	2	2	Female	29	First degree	Christianity	Ga
6	6	6	5	7	6	Because of religious reasons, Because of cultural and social values, Because of health implications	Because of religious reasons	6	6	7	6	5	6	5	5	1	3	2	2	Male	29	First degree	Christianity	Akan
6	6	7	6	6	6	Because of cultural and social values, Because of health implications, Because LGBTI is a foreign culture	Because of health implications	6	6	6	6	6	6	6	6	6	6	6	6	Female	26	First degree	Muslim	Ga
6	4	3	6	7	7	Because of religious reasons, Because of cultural and social values, Because of health implications	Because of cultural and social values	5	6	6	6	5	6	6	6	2	3	2	2	Male	28	First degree	Muslim	Akan
6	6	6	6	6	6	Because of cultural and social values, Because of health implications	Because of health implications	2	2	2	2	6	6	6	6	6	6	6	6	Female	27	First degree	Muslim	Akan
6	6	6	6	6	6	Because of cultural and social values	Because of cultural and social values	6	6	6	6	6	6	6	6	6	6	6	6	Male	30	Masters	Muslim	Nzema
5	4	5	5	5	5	Because of religious reasons, Because of health implications, Because LGBTI is a foreign culture	Because LGBTI is a foreign culture	6	5	6	5	5	5	6	6	6	6	6	6	Female	28	First degree	Christianity	Akan
6	6	6	6	6	6	Because of religious reasons, Because of cultural and social values, Because of health implications, Because LGBTI is a foreign culture	Because of cultural and social values	6	6	6	6	6	6	6	6	6	6	6	6	Male	25	First degree	Christianity	Akan
6	6	6	6	6	6	Because of cultural and social values, Because of health implications, Because LGBTI is a foreign culture	Because of health implications	6	6	6	6	6	6	6	6	6	6	6	6	Male	31	Masters	Christianity	Akan
4	4	4	4	4	4	Because of health implications, Because LGBTI is a foreign culture	Because LGBTI is a foreign culture	6	6	5	6	6	6	5	6	4	4	4	4	Male	29	Masters	Christianity	Ewe
7	7	6	7	6	7	Because of religious reasons, Because of cultural and social values, Because of health implications, Because LGBTI is a foreign culture	Because of health implications	6	6	6	6	6	6	6	6	6	6	6	6	Female	31	Masters	Christianity	Ga
6	6	6	6	6	6	Because of cultural and social values, Because of health implications	Because of health implications	6	6	6	6	6	6	6	6	6	6	6	6	Female	30	Masters	Muslim	Akan
6	6	6	6	6	6	Because of religious reasons, Because of cultural and social values, Because of health implications	Because of religious reasons	6	7	5	6	6	7	5	6	6	6	6	6	Female	24	First degree	Muslim	Akan
5	4	5	5	5	5	Because of health implications, Because LGBTI is a foreign culture	Because LGBTI is a foreign culture	5	6	6	5	6	6	5	6	3	3	3	3	Male	28	First degree	Christianity	Ewe
6	6	6	6	6	6	Because of cultural and social values, Because of health implications	Because of health implications	6	6	6	6	6	6	6	5	6	6	6	6	Male	29	Masters	Christianity	Ga
7	7	6	6	7	7	Because of religious reasons, Because of cultural and social values, Because of health implications, Because LGBTI is a foreign culture	Because of cultural and social values	6	6	6	7	6	6	6	6	6	6	6	6	Female	25	First degree	Muslim	Ewe
6	6	6	6	6	6	Because of religious reasons, Because of cultural and social values	Because of cultural and social values	6	5	6	6	6	6	5	6	6	6	6	6	Male	33	Masters	Christianity	Nzema
6	6	6	6	6	6	Because of cultural and social values, Because of health implications	Because of health implications	6	6	5	6	6	5	6	6	6	6	6	6	Female	24	First degree	Christianity	Akan
6	6	6	6	6	6	Because of cultural and social values, Because of health implications	Because of health implications	6	6	6	5	6	6	6	6	6	6	6	6	Female	29	Masters	Christianity	Akan
6	6	6	6	6	6	Because of cultural and social values, Because of health implications, Because LGBTI is a foreign culture	Because of health implications	6	6	6	6	6	6	5	5	6	6	6	6	Male	31	Masters	Muslim	Akan
6	6	6	6	6	7	Because of cultural and social values, Because of health implications	Because of cultural and social values	6	6	6	6	6	6	6	6	6	6	6	6	Male	25	First degree	Christianity	Ga
6	6	6	6	6	6	Because of religious reasons, Because of cultural and social values, Because of health implications	Because of religious reasons	6	5	6	6	6	6	5	6	6	6	6	6	Male	24	First degree	Christianity	Ewe
6	6	6	6	6	6	Because of cultural and social values, Because of health implications	Because of health implications	6	6	6	5	6	6	5	6	6	6	6	6	Female	27	First degree	Muslim	Akan
6	6	6	6	6	6	Because of cultural and social values, Because of health implications	Because of cultural and social values	6	6	5	6	6	6	6	6	6	6	6	6	Female	26	First degree	Muslim	Akan
7	7	7	7	7	7	Because of religious reasons, Because of cultural and social values, Because of health implications, Because LGBTI is a foreign culture	Because of health implications	6	6	6	6	6	6	6	6	6	6	6	6	Female	26	First degree	Christianity	Ewe
6	6	6	6	6	6	Because of cultural and social values, Because of health implications	Because of cultural and social values	6	6	6	6	5	5	6	6	6	6	6	6	Female	24	First degree	Christianity	Nzema
4	4	4	4	4	4	Because of health implications, Because LGBTI is a foreign culture	Because of health implications	5	6	6	5	6	5	6	6	4	4	4	4	Female	27	First degree	Christianity	Ga
6	6	6	6	6	6	Because of cultural and social values, Because of health implications, Because LGBTI is a foreign culture	Because of cultural and social values	6	6	6	6	6	6	5	6	6	6	6	6	Female	31	Masters	Christianity	Akan
5	4	5	4	5	5	Because of cultural and social values, Because of health implications	Because of cultural and social values	5	6	6	6	6	6	6	6	5	5	5	5	Male	25	First degree	Muslim	Akan
6	6	6	6	6	6	Because of cultural and social values, Because of health implications	Because of cultural and social values	6	6	6	6	6	6	6	6	6	6	6	6	Male	27	First degree	Christianity	Ga
6	6	6	6	6	6	Because of religious reasons, Because of cultural and social values, Because of health implications	Because of health implications	6	6	6	6	6	6	5	6	6	6	6	6	Male	30	First degree	Christianity	Akan
6	6	6	6	6	6	Because of cultural and social values, Because of health implications	Because of health implications	6	5	6	6	6	6	6	6	6	6	6	6	Male	26	First degree	Christianity	Ewe
6	7	6	6	6	6	Because of cultural and social values, Because of health implications, Because LGBTI is a foreign culture	Because of health implications	6	6	5	6	5	6	6	6	6	6	6	6	Male	25	First degree	Christianity	Akan
6	6	6	6	6	6	Because of cultural and social values, Because of health implications	Because of cultural and social values	6	6	6	6	6	5	5	6	6	6	6	6	Male	28	First degree	Christianity	Akan
6	6	6	6	6	6	Because of religious reasons, Because of cultural and social values, Because of health implications	Because of religious reasons	6	6	6	5	6	5	6	6	6	6	6	6	Female	26	First degree	Christianity	Akan
6	6	6	7	6	6	Because of religious reasons, Because of cultural and social values	Because of cultural and social values	6	5	6	6	6	6	6	5	6	6	6	6	Male	25	First degree	Christianity	Ewe
7	7	6	7	7	6	Because of religious reasons, Because of cultural and social values, Because LGBTI is a foreign culture	Because of religious reasons	6	6	6	6	6	5	6	6	6	6	6	6	Male	26	First degree	Muslim	Akan
6	6	6	6	6	6	Because of cultural and social values	Because of cultural and social values	6	6	5	5	6	6	6	6	6	6	6	6	Male	27	First degree	Christianity	Ewe
6	6	6	6	6	6	Because of health implications	Because of health implications	6	6	5	5	6	6	5	6	6	6	6	6	Male	26	First degree	Christianity	Ga
6	6	6	6	6	6	Because of religious reasons, Because of cultural and social values	Because of cultural and social values	6	6	6	6	6	6	5	6	6	6	6	6	Female	31	Masters	Muslim	Akan
6	6	6	6	6	6	Because of cultural and social values, Because of health implications	Because of health implications	6	5	6	5	6	6	6	5	6	6	6	6	Female	29	Masters	Christianity	Ga
6	6	6	6	6	6	Because of health implications	Because of health implications	5	6	6	5	6	6	6	6	6	6	6	6	Male	26	First degree	Muslim	Akan
5	5	5	5	5	5	Because of religious reasons, Because of cultural and social values, Because LGBTI is a foreign culture	Because of cultural and social values	6	6	5	6	5	6	5	5	4	4	4	4	Female	25	First degree	Christianity	Akan
6	6	6	6	6	6	Because of religious reasons, Because of cultural and social values, Because of health implications	Because of health implications	7	6	6	5	2	6	5	6	6	6	6	6	Female	26	First degree	Muslim	Akan
7	6	6	6	6	6	Because of religious reasons, Because of cultural and social values, Because of health implications	Because of cultural and social values	6	6	5	6	6	6	6	6	6	6	6	6	Female	24	First degree	Christianity	Akan
6	6	6	6	6	6	Because of health implications, Because LGBTI is a foreign culture	Because LGBTI is a foreign culture	6	6	6	5	6	6	6	6	6	6	6	6	Female	25	First degree	Christianity	Ewe
6	6	6	6	6	6	Because of religious reasons, Because of cultural and social values, Because of health implications	Because of health implications	6	6	6	6	6	6	6	6	6	6	6	6	Female	25	First degree	Christianity	Ga
7	6	7	7	6	6	Because of health implications	Because of health implications	6	6	6	5	6	5	6	6	6	6	6	6	Female	26	First degree	Christianity	Akan
6	6	6	6	6	6	Because of religious reasons	Because of religious reasons	6	6	6	5	6	6	6	5	6	6	6	6	Female	27	First degree	Christianity	Akan
6	6	6	6	6	6	Because of cultural and social values, Because of health implications	Because of health implications	6	5	6	6	6	6	5	6	6	6	6	6	Female	25	First degree	Christianity	Akan
7	7	7	7	6	7	Because of religious reasons, Because of cultural and social values, Because of health implications, Because LGBTI is a foreign culture	Because of health implications	6	6	6	5	6	6	6	6	6	6	6	6	Female	25	First degree	Muslim	Akan
6	6	6	6	6	6	Because of cultural and social values, Because of health implications	Because of cultural and social values	5	6	6	6	6	6	5	6	6	6	6	6	Female	30	Masters	Christianity	Ewe
7	6	7	7	6	6	Because of cultural and social values, Because of health implications	Because of health implications	6	6	6	6	6	6	6	6	6	6	6	6	Female	24	First degree	Christianity	Akan
6	6	6	6	6	6	Because of cultural and social values, Because of health implications	Because of cultural and social values	6	6	5	6	6	6	6	5	6	6	6	6	Male	25	First degree	Christianity	Ga
6	6	6	6	6	6	Because of cultural and social values, Because of health implications	Because of health implications	6	6	6	6	6	6	6	6	6	6	6	6	Male	25	First degree	Muslim	Akan
7	6	6	6	6	6	Because of cultural and social values	Because of cultural and social values	6	6	6	6	6	6	6	6	6	6	6	6	Male	30	Masters	Christianity	Akan
6	6	6	6	6	7	Because of cultural and social values, Because of health implications	Because of health implications	6	6	6	6	6	6	6	6	6	6	5	5	Male	28	First degree	Christianity	Akan
6	6	6	6	6	6	Because of religious reasons, Because of cultural and social values, Because of health implications, Because LGBTI is a foreign culture	Because of cultural and social values	6	6	6	6	6	6	5	6	6	6	6	6	Male	31	Masters	Christianity	Ga
6	6	6	6	6	6	Because of cultural and social values, Because of health implications	Because of health implications	6	6	6	5	6	6	6	6	6	6	6	6	Female	26	First degree	Christianity	Akan
6	6	6	6	6	7	Because of religious reasons, Because of cultural and social values, Because of health implications, Because LGBTI is a foreign culture	Because of cultural and social values	6	6	6	5	6	5	6	6	6	6	6	6	Female	27	First degree	Christianity	Akan
6	6	6	6	6	6	Because of religious reasons, Because of health implications	Because of religious reasons	6	6	6	5	6	5	6	5	6	6	6	6	Female	32	Masters	Muslim	Akan
6	6	7	6	7	7	Because of religious reasons, Because of cultural and social values, Because LGBTI is a foreign culture	Because of religious reasons	5	6	6	6	6	6	5	6	6	6	6	6	Female	25	First degree	Muslim	Akan
6	6	6	7	6	6	Because of health implications	Because of health implications	5	5	6	6	6	6	6	6	6	6	6	6	Male	28	First degree	Christianity	Ewe
6	7	6	6	6	6	Because of cultural and social values, Because of health implications	Because of cultural and social values	6	5	6	6	6	6	6	6	6	6	5	6	Male	25	First degree	Christianity	Ga
6	6	6	6	6	6	Because of religious reasons, Because of cultural and social values	Because of religious reasons	6	6	6	6	6	6	5	5	6	6	6	6	Female	26	First degree	Christianity	Akan
6	6	6	6	6	6	Because of religious reasons, Because of cultural and social values, Because of health implications	Because of health implications	5	6	6	6	6	6	6	6	6	6	6	6	Male	26	First degree	Christianity	Ga
5	5	5	5	5	5	Because of cultural and social values, Because LGBTI is a foreign culture	Because LGBTI is a foreign culture	5	6	6	6	5	6	6	6	4	4	4	4	Female	25	First degree	Christianity	Akan
6	6	6	6	6	6	Because of cultural and social values, Because of health implications	Because of health implications	6	6	6	6	6	6	6	5	6	6	6	6	Female	25	First degree	Christianity	Ga
6	6	6	6	6	6	Because of cultural and social values, Because of health implications, Because LGBTI is a foreign culture	Because of health implications	6	6	5	6	6	6	6	6	6	6	6	6	Female	27	First degree	Christianity	Akan
6	6	6	6	7	6	Because of religious reasons, Because of cultural and social values	Because of religious reasons	6	5	6	6	6	6	6	6	6	6	6	6	Male	29	First degree	Christianity	Akan
7	7	7	7	6	6	Because of religious reasons, Because of cultural and social values, Because of health implications, Because LGBTI is a foreign culture	Because of cultural and social values	6	6	6	6	6	6	5	7	6	6	6	6	Male	30	Masters	Christianity	Ga
6	6	6	6	6	6	Because of religious reasons, Because of health implications	Because of health implications	6	5	6	6	6	6	5	6	6	6	6	6	Male	26	First degree	Christianity	Ewe
6	6	6	6	6	6	Because of religious reasons, Because of health implications	Because of religious reasons	5	6	6	6	6	6	6	6	6	6	5	6	Male	26	First degree	Muslim	Akan
6	6	6	6	6	6	Because of religious reasons, Because of cultural and social values, Because of health implications	Because of cultural and social values	6	6	6	6	6	5	5	6	6	6	6	6	Male	25	First degree	Christianity	Ga
6	5	6	6	6	6	Because of cultural and social values, Because of health implications	Because of health implications	6	6	6	5	6	6	5	6	6	6	6	6	Female	29	First degree	Christianity	Ewe
6	6	6	6	6	6	Because of cultural and social values, Because of health implications	Because of cultural and social values	6	6	6	6	6	6	5	6	6	6	6	6	Female	28	First degree	Christianity	Ga
6	6	6	6	6	6	Because of religious reasons, Because of cultural and social values, Because of health implications	Because of religious reasons	6	6	6	6	6	6	6	6	6	6	6	6	Male	27	First degree	Christianity	Akan
6	6	6	6	6	6	Because of religious reasons, Because of cultural and social values, Because of health implications	Because of cultural and social values	6	6	5	6	6	6	6	6	6	6	6	6	Female	26	First degree	Christianity	Ga
6	6	6	6	6	6	Because of cultural and social values	Because of cultural and social values	6	6	5	6	6	6	6	5	6	6	6	6	Female	24	First degree	Christianity	Akan
6	6	6	6	6	6	Because of cultural and social values, Because of health implications, Because LGBTI is a foreign culture	Because of health implications	6	6	5	6	6	6	5	5	6	6	6	6	Female	27	First degree	Christianity	Akan
6	6	6	6	6	6	Because of cultural and social values, Because of health implications	Because of cultural and social values	7	6	6	6	6	6	6	6	6	6	6	6	Female	31	Masters	Christianity	Akan
6	6	6	6	6	6	Because of cultural and social values	Because of cultural and social values	6	6	6	6	6	6	6	5	6	6	6	6	Male	28	First degree	Christianity	Akan
6	6	6	6	6	6	Because of cultural and social values, Because of health implications	Because of health implications	6	6	6	6	6	6	5	6	6	6	6	6	Male	24	First degree	Christianity	Ga
6	6	6	6	6	6	Because of religious reasons, Because of cultural and social values, Because of health implications	Because of religious reasons	6	6	6	6	6	6	6	6	6	6	6	6	Female	26	First degree	Christianity	Nzema
6	6	6	6	6	6	Because of cultural and social values, Because of health implications	Because of cultural and social values	6	6	6	6	6	6	5	5	6	6	6	6	Female	26	First degree	Christianity	Ga
6	6	6	6	6	7	Because of religious reasons, Because of cultural and social values, Because of health implications	Because of health implications	6	6	6	6	6	6	6	6	6	6	6	6	Female	27	First degree	Christianity	Akan
6	6	6	6	6	6	Because of cultural and social values, Because of health implications	Because of health implications	6	6	6	6	6	6	6	5	6	6	6	6	Male	26	First degree	Christianity	Ga
4	4	4	4	4	4	Because of health implications, Because LGBTI is a foreign culture	Because LGBTI is a foreign culture	5	6	6	6	5	5	6	6	4	4	4	4	Male	24	First degree	Christianity	Akan
6	6	6	6	6	6	Because of religious reasons, Because of cultural and social values, Because of health implications	Because of health implications	6	6	6	6	5	6	6	6	6	6	6	6	Male	25	First degree	Christianity	Akan
6	6	6	6	6	6	Because of cultural and social values, Because of health implications, Because LGBTI is a foreign culture	Because of cultural and social values	6	6	6	6	6	6	6	6	6	6	6	6	Male	27	First degree	Christianity	Ga
6	6	6	6	6	6	Because of cultural and social values, Because of health implications	Because of cultural and social values	6	5	6	6	6	6	5	6	6	6	6	6	Male	32	Masters	Christianity	Akan
6	6	6	6	6	6	Because of religious reasons, Because of cultural and social values, Because of health implications	Because of health implications	6	5	6	6	6	6	6	6	6	6	6	6	Male	25	First degree	Christianity	Akan
6	6	6	6	6	6	Because of cultural and social values, Because of health implications, Because LGBTI is a foreign culture	Because of health implications	6	6	6	5	6	5	6	6	6	6	6	6	Male	27	First degree	Christianity	Akan
7	7	7	7	7	7	Because of religious reasons, Because of cultural and social values, Because of health implications, Because LGBTI is a foreign culture	Because of cultural and social values	6	6	7	6	6	6	6	6	6	6	6	6	Male	27	First degree	Christianity	Akan
6	6	6	6	6	6	Because of cultural and social values, Because of health implications	Because of health implications	6	6	6	6	6	5	6	6	6	6	6	6	Female	25	First degree	Christianity	Nzema
6	6	6	6	6	6	Because of cultural and social values, Because of health implications	Because of cultural and social values	6	5	6	6	6	6	6	6	6	6	6	6	Female	28	First degree	Christianity	Akan
6	6	6	6	6	6	Because of religious reasons, Because of health implications	Because of health implications	6	5	6	6	6	5	5	6	6	6	6	6	Male	34	Masters	Christianity	Akan
4	5	4	4	4	4	Because of cultural and social values, Because of health implications	Because of health implications	5	6	5	6	6	5	6	5	4	4	5	4	Female	26	First degree	Christianity	Akan
6	6	6	6	6	6	Because of cultural and social values, Because of health implications	Because of health implications	6	6	6	6	6	6	6	6	6	6	6	6	Male	29	First degree	Christianity	Akan
6	6	6	6	6	6	Because of religious reasons, Because of cultural and social values, Because of health implications	Because of religious reasons	6	6	5	6	6	6	6	6	6	6	6	6	Male	26	First degree	Christianity	Akan
6	6	6	6	6	6	Because of cultural and social values, Because of health implications	Because of cultural and social values	6	6	5	5	6	6	6	6	6	6	6	6	Male	32	Masters	Christianity	Akan
6	6	6	6	6	6	Because of cultural and social values, Because of health implications, Because LGBTI is a foreign culture	Because of health implications	6	6	6	6	6	6	6	6	6	6	6	6	Female	24	First degree	Christianity	Akan
6	6	6	6	6	6	Because of cultural and social values, Because of health implications	Because of cultural and social values	6	6	6	6	6	6	6	6	6	6	6	6	Female	23	First degree	Christianity	Akan
6	6	6	6	6	6	Because of religious reasons, Because of cultural and social values	Because of religious reasons	6	6	5	6	6	6	6	6	6	6	6	6	Male	30	First degree	Christianity	Akan
5	6	6	6	6	6	Because of cultural and social values, Because of health implications	Because of cultural and social values	6	6	6	6	6	6	5	6	6	6	6	6	Female	25	First degree	Christianity	Ga
6	6	6	6	6	6	Because of health implications, Because LGBTI is a foreign culture	Because of health implications	6	5	6	6	5	6	6	6	6	6	6	6	Female	25	First degree	Muslim	Akan
6	6	5	7	6	6	Because of religious reasons, Because of cultural and social values	Because of religious reasons	7	6	5	7	6	5	6	6	2	2	1	2	Male	27	First degree	Muslim	Ga
5	6	5	6	5	4	Because of cultural and social values, Because of health implications	Because of health implications	5	6	5	4	5	5	5	5	3	2	2	2	Male	26	First degree	Christianity	Ga
2	2	3	3	4	3	None of the above	None of the above	3	3	3	4	3	2	3	1	1	1	1	1	Male	28	First degree	Christianity	Ga
6	6	6	6	6	6	Because of religious reasons, Because of cultural and social values	Because of cultural and social values	6	6	6	6	6	6	1	6	6	6	6	6	Female	26	First degree	Christianity	Akan
6	5	6	6	5	6	Because of religious reasons, Because of cultural and social values	Because of religious reasons	5	5	6	5	5	6	6	6	3	2	2	3	Male	26	First degree	Christianity	Ga
6	6	5	6	5	5	Because of cultural and social values, Because of health implications	Because of health implications	5	5	5	5	5	5	5	6	2	2	1	1	Female	28	First degree	Traditionalist	Nzema
5	6	6	5	6	6	Because of cultural and social values	Because of cultural and social values	5	5	6	5	5	5	6	5	2	1	2	1	Male	32	Masters	Christianity	Ewe
6	6	6	6	6	6	Because of religious reasons, Because of cultural and social values, Because of health implications	Because of health implications	6	6	6	6	6	6	6	6	6	6	6	6	Male	25	First degree	Christianity	Akan
7	7	6	6	6	7	Because of cultural and social values, Because of health implications	Because of health implications	5	6	5	6	6	5	7	2	2	3	2	2	Male	27	First degree	Christianity	Akan
6	6	5	6	6	5	Because of cultural and social values	Because of cultural and social values	5	6	5	5	6	5	2	6	2	2	3	2	Male	26	First degree	Christianity	Akan
6	6	6	6	6	6	Because of cultural and social values, Because of health implications	Because of health implications	6	6	6	6	6	6	6	5	6	6	6	6	Female	27	First degree	Christianity	Akan
3	3	3	3	2	3	Because of religious reasons, Because of cultural and social values	Because of cultural and social values	6	5	6	4	6	3	5	6	3	2	1	2	Male	29	First degree	Christianity	Nzema
5	6	5	6	4	6	Because LGBTI is a foreign culture	Because LGBTI is a foreign culture	5	5	5	6	6	5	6	5	2	2	2	2	Male	28	First degree	Muslim	Ewe
6	6	6	6	5	6	Because of religious reasons, Because of cultural and social values, Because of health implications	Because of cultural and social values	5	6	6	6	6	5	6	5	6	6	6	6	Female	26	First degree	Muslim	Akan
5	6	5	6	5	5	Because of cultural and social values, Because of health implications	Because of cultural and social values	3	2	3	3	5	6	7	5	1	2	2	2	Male	26	First degree	Muslim	Nzema
5	5	6	5	5	6	Because of religious reasons, Because of cultural and social values	Because of religious reasons	7	5	7	6	7	6	6	5	3	2	2	2	Female	27	First degree	Muslim	Ga
2	2	1	2	2	2	None of the above	None of the above	3	3	3	2	3	1	3	2	1	1	1	1	Male	29	First degree	Traditionalist	Akan
2	2	2	1	2	2	None of the above	None of the above	6	6	7	6	6	7	6	5	1	1	2	1	Male	26	First degree	Christianity	Ga
5	6	7	6	6	5	Because of religious reasons, Because of cultural and social values, Because of health implications	Because of religious reasons	5	5	6	6	5	6	3	6	2	3	2	2	Female	25	First degree	Christianity	Ga
6	6	5	7	5	7	Because of religious reasons, Because of cultural and social values, Because of health implications	Because of cultural and social values	5	6	5	5	6	7	7	7	2	2	2	2	Male	26	First degree	Christianity	Ewe
6	6	6	7	5	6	Because LGBTI is a foreign culture	Because LGBTI is a foreign culture	3	5	6	6	5	3	5	6	2	1	2	1	Male	27	First degree	Muslim	Ewe
2	2	1	3	4	2	None of the above	None of the above	3	3	3	3	5	5	3	3	1	1	1	1	Female	30	Masters	Christianity	Ga
5	6	6	5	5	6	Because of cultural and social values, Because of health implications	Because of cultural and social values	5	6	5	6	6	6	5	5	3	3	3	3	Male	26	First degree	Christianity	Nzema
6	4	5	4	7	4	Because of cultural and social values, Because of health implications	Because of cultural and social values	5	7	3	3	5	5	5	4	2	3	2	2	Male	26	First degree	Christianity	Ga
5	5	5	6	6	6	Because of cultural and social values, Because of health implications	Because of health implications	5	7	6	6	5	6	7	5	3	2	2	3	Male	28	First degree	Christianity	Akan
7	6	5	6	6	5	Because of religious reasons, Because of cultural and social values, Because of health implications	Because of cultural and social values	5	5	5	5	5	6	5	5	2	3	2	2	Male	26	First degree	Christianity	Ga
6	6	6	6	6	5	Because of religious reasons, Because of cultural and social values, Because of health implications	Because of health implications	6	5	5	6	6	5	6	6	6	6	6	6	Male	26	First degree	Christianity	Akan
6	5	5	6	6	6	Because of religious reasons, Because of cultural and social values	Because of cultural and social values	6	5	6	6	5	6	6	6	6	6	6	6	Male	31	Masters	Christianity	Ga
2	3	2	2	2	2	None of the above	None of the above	5	4	6	5	6	6	4	5	2	2	2	2	Male	28	First degree	Christianity	Akan
6	6	6	6	6	6	Because of religious reasons, Because of cultural and social values, Because LGBTI is a foreign culture	Because of religious reasons	6	6	5	6	5	6	6	6	6	6	6	6	Male	27	First degree	Muslim	Akan
6	5	6	6	5	6	Because of religious reasons, Because of cultural and social values, Because of health implications	Because of health implications	6	6	7	5	6	6	5	6	6	6	6	6	Female	25	First degree	Christianity	Ewe
6	6	6	6	6	5	Because of cultural and social values, Because of health implications, Because LGBTI is a foreign culture	Because LGBTI is a foreign culture	6	5	6	6	6	5	5	6	6	6	5	6	Female	27	First degree	Christianity	Nzema
5	4	5	5	4	5	Because of religious reasons, Because of cultural and social values, Because of health implications	Because of health implications	5	5	6	6	5	5	5	5	5	5	5	5	Male	26	First degree	Christianity	Ga
6	6	6	6	5	6	Because of cultural and social values, Because of health implications	Because of health implications	6	6	5	6	6	5	6	6	6	6	6	6	Male	25	First degree	Christianity	Ga
6	6	6	6	5	6	Because of cultural and social values, Because of health implications	Because of health implications	5	6	6	5	6	5	5	6	6	6	6	6	Male	30	Masters	Christianity	Akan
6	6	6	5	6	6	Because of religious reasons, Because of cultural and social values, Because of health implications	Because of cultural and social values	6	5	6	6	6	5	6	5	6	6	6	6	Female	27	First degree	Christianity	Akan
6	6	6	6	6	6	Because of religious reasons, Because of cultural and social values, Because of health implications	Because of health implications	5	5	6	5	6	5	6	6	6	6	6	6	Male	29	First degree	Christianity	Ewe
6	6	6	6	6	6	Because of religious reasons, Because of cultural and social values, Because of health implications	Because of health implications	5	6	6	7	6	5	6	5	6	6	6	6	Male	27	First degree	Christianity	Ga
5	5	5	5	5	5	Because of religious reasons, Because of health implications	Because of religious reasons	5	6	5	5	5	6	6	5	4	4	4	3	Male	27	First degree	Christianity	Akan
6	5	6	6	6	6	Because of religious reasons, Because of cultural and social values, Because of health implications	Because of health implications	6	6	5	5	6	5	6	6	6	6	6	6	Male	25	First degree	Christianity	Akan
6	6	5	6	5	6	Because LGBTI is a foreign culture	Because LGBTI is a foreign culture	5	5	3	2	3	6	2	2	2	1	1	1	Male	28	First degree	Christianity	Nzema
5	5	5	6	5	6	Because of religious reasons, Because of cultural and social values, Because of health implications	Because of cultural and social values	5	6	5	6	6	6	6	2	2	2	1	1	Male	27	First degree	Muslim	Ewe
5	6	6	5	6	6	Because of health implications	Because of health implications	5	5	5	6	4	5	6	4	1	2	2	1	Male	27	First degree	Christianity	Akan
2	2	2	3	2	2	None of the above	None of the above	3	3	2	3	2	2	2	2	1	1	1	1	Female	25	First degree	Christianity	Ga
6	6	6	5	7	6	Because of religious reasons, Because of cultural and social values, Because of health implications	Because of cultural and social values	5	6	5	6	6	5	3	5	1	3	3	3	Male	27	First degree	Muslim	Ga
6	6	5	6	6	6	Because of cultural and social values, Because of health implications	Because of cultural and social values	5	5	6	6	6	5	5	5	2	1	2	3	Male	30	Masters	Christianity	Akan
5	6	6	5	6	6	Because of religious reasons, Because of cultural and social values	Because of religious reasons	5	5	5	5	5	5	6	5	1	1	2	1	Male	25	First degree	Muslim	Akan
5	5	6	6	5	6	Because of religious reasons, Because of cultural and social values, Because of health implications	Because of health implications	6	6	5	5	6	6	5	6	4	4	4	4	Female	29	First degree	Traditionalist	Nzema
6	6	5	5	6	5	Because of health implications	Because of health implications	6	7	7	6	7	7	7	6	1	2	1	1	Female	30	Masters	Christianity	Akan
6	6	5	6	6	5	Because of religious reasons, Because of cultural and social values	Because of cultural and social values	5	6	5	5	5	6	5	6	1	2	1	1	Male	26	First degree	Christianity	Akan
6	6	6	5	6	5	Because of health implications, Because LGBTI is a foreign culture	Because LGBTI is a foreign culture	5	5	5	6	5	6	6	6	1	2	3	2	Male	28	First degree	Muslim	Ewe
5	6	6	5	2	4	Because of cultural and social values	Because of cultural and social values	6	3	3	3	5	6	7	6	3	2	2	2	Male	29	First degree	Christianity	Ewe
2	1	2	2	3	2	None of the above	None of the above	2	2	3	2	2	1	4	3	1	1	1	1	Male	28	First degree	Christianity	Ga
6	6	6	5	6	6	Because of cultural and social values, Because of health implications	Because of health implications	5	7	7	6	6	7	6	6	3	3	2	2	Male	27	Masters	Christianity	Akan
6	6	5	3	4	3	Because of cultural and social values	Because of cultural and social values	3	5	4	5	5	2	5	2	1	2	1	1	Male	27	First degree	Traditionalist	Ewe
7	7	7	7	7	6	Because of religious reasons	Because of religious reasons	7	7	7	7	6	5	7	6	4	4	4	4	Female	30	Masters	Christianity	Nzema
7	6	6	6	5	7	Because of religious reasons, Because of cultural and social values	Because of religious reasons	6	5	6	4	6	4	7	5	2	3	2	2	Female	25	First degree	Christianity	Akan
6	5	6	7	6	5	Because of religious reasons, Because of health implications	Because of religious reasons	7	6	6	6	5	6	6	6	2	2	3	2	Male	26	First degree	Christianity	Nzema
1	1	1	2	3	3	None of the above	None of the above	3	3	3	4	3	3	2	3	1	1	1	1	Male	29	First degree	Christianity	Akan
6	6	7	6	5	6	Because of religious reasons	Because of religious reasons	5	6	6	5	5	6	6	3	3	2	3	2	Female	26	First degree	Muslim	Ewe
7	6	5	6	7	7	Because of religious reasons, Because of health implications	Because of religious reasons	7	6	6	5	6	5	6	6	2	3	3	3	Male	26	First degree	Christianity	Ga
6	5	5	6	6	5	Because of health implications	Because of health implications	5	6	5	6	6	5	6	5	2	2	1	2	Male	27	First degree	Christianity	Ewe
6	6	6	6	5	5	Because of health implications	Because of health implications	6	5	5	6	5	5	5	6	2	3	2	2	Male	24	First degree	Christianity	Akan
6	6	5	6	7	6	Because of health implications	Because of health implications	5	5	6	6	5	6	5	6	1	2	2	2	Female	27	First degree	Christianity	Ga
6	6	6	5	6	6	Because of religious reasons	Because of religious reasons	6	6	6	5	6	6	5	6	3	3	3	3	Female	30	Masters	Muslim	Akan
5	6	6	7	6	6	Because of religious reasons	Because of religious reasons	7	7	7	7	6	5	6	5	3	3	3	3	Female	26	First degree	Christianity	Ewe
7	7	6	6	6	5	Because of religious reasons	Because of religious reasons	5	5	6	5	6	6	6	5	2	2	1	2	Female	34	Masters	Christianity	Akan
6	6	6	6	6	6	Because of cultural and social values, Because of health implications	Because of health implications	6	6	6	6	6	6	6	6	6	6	6	6	Male	25	First degree	Christianity	Akan
6	6	6	6	6	6	Because of religious reasons, Because of cultural and social values, Because of health implications	Because of cultural and social values	6	6	6	5	6	5	6	6	6	6	6	6	Male	27	First degree	Christianity	Akan
5	5	5	5	5	5	Because of health implications, Because LGBTI is a foreign culture	Because of health implications	6	5	5	6	6	6	5	6	6	6	6	6	Male	26	First degree	Christianity	Ga
6	6	6	6	6	6	Because of religious reasons, Because of cultural and social values, Because of health implications, Because LGBTI is a foreign culture	Because of religious reasons	6	6	5	6	6	6	6	5	6	6	6	6	Male	27	First degree	Muslim	Akan
6	6	6	6	6	6	Because of religious reasons, Because of cultural and social values, Because of health implications	Because of cultural and social values	6	6	5	6	6	6	5	6	6	6	6	6	Male	25	First degree	Christianity	Ewe
7	7	7	7	6	6	Because of cultural and social values, Because of health implications	Because of health implications	6	6	5	6	6	6	5	5	6	6	6	6	Male	30	Masters	Christianity	Ga
6	6	6	6	6	6	Because of religious reasons, Because of cultural and social values, Because of health implications	Because of cultural and social values	6	5	6	6	6	5	6	6	6	6	6	6	Female	28	First degree	Christianity	Akan
5	5	5	5	5	5	Because of health implications	Because of health implications	6	5	6	5	5	6	6	6	4	4	4	4	Female	26	First degree	Christianity	Akan
7	5	6	6	5	6	Because of religious reasons, Because of health implications	Because of religious reasons	7	6	6	5	6	5	5	6	2	3	3	3	Female	26	First degree	Christianity	Ga
6	6	6	6	6	6	Because of religious reasons, Because of cultural and social values, Because of health implications	Because of health implications	6	6	6	6	5	6	5	6	6	6	6	6	Male	26	First degree	Christianity	Ewe
7	6	5	6	6	7	Because of religious reasons	Because of religious reasons	6	7	7	6	7	6	5	6	6	6	6	6	Female	29	Masters	Muslim	Akan
6	6	7	6	5	6	Because of religious reasons	Because of religious reasons	5	6	7	6	5	6	5	6	6	5	5	5	Female	24	First degree	Christianity	Akan
1	2	3	2	1	3	None of the above	None of the above	2	2	3	3	4	3	2	2	1	1	1	1	Female	31	Masters	Traditionalist	Ga
6	6	6	6	6	6	Because of religious reasons, Because of cultural and social values, Because of health implications	Because of health implications	6	6	6	5	6	6	5	6	6	6	6	6	Female	27	First degree	Christianity	Ga
3	2	2	3	3	2	Because of religious reasons	Because of religious reasons	5	3	5	6	5	6	5	6	2	1	1	2	Female	26	First degree	Christianity	Akan
5	6	6	7	6	6	Because of religious reasons	Because of religious reasons	5	6	5	5	5	5	5	6	2	1	2	3	Female	27	First degree	Muslim	Nzema
6	6	6	5	5	6	Because of religious reasons	Because of religious reasons	5	6	6	6	6	5	5	3	4	4	4	4	Female	28	First degree	Christianity	Ewe
5	5	5	5	5	5	Because of religious reasons, Because of cultural and social values, Because of health implications	Because of religious reasons	5	6	6	5	5	6	5	6	4	4	4	4	Male	31	Masters	Christianity	Akan
7	7	7	7	7	7	Because of religious reasons, Because of cultural and social values	Because of religious reasons	5	6	5	5	5	5	5	7	2	3	3	3	Female	28	First degree	Traditionalist	Akan
6	6	7	7	7	7	Because of religious reasons, Because of cultural and social values, Because of health implications	Because of religious reasons	5	5	6	5	5	6	5	6	3	2	2	1	Female	25	First degree	Christianity	Ewe
6	6	6	6	6	6	Because of cultural and social values, Because of health implications, Because LGBTI is a foreign culture	Because of cultural and social values	6	6	5	6	6	6	5	6	6	6	6	6	Male	25	First degree	Christianity	Akan
6	6	6	6	6	5	Because of religious reasons, Because of cultural and social values	Because of religious reasons	6	6	7	7	5	6	2	6	2	2	3	3	Female	27	First degree	Christianity	Ga
6	5	4	3	3	3	Because of cultural and social values	Because of cultural and social values	5	5	4	5	5	3	5	3	1	1	2	1	Female	25	First degree	Christianity	Akan
6	6	6	7	7	6	Because of religious reasons, Because of cultural and social values	Because of religious reasons	5	7	6	6	5	6	7	6	2	2	1	2	Female	28	First degree	Christianity	Akan
6	6	6	6	6	5	Because of religious reasons, Because of cultural and social values, Because of health implications	Because of health implications	6	6	6	5	6	5	6	5	6	6	6	6	Female	26	First degree	Christianity	Ga
5	6	5	3	5	3	Because of religious reasons, Because of cultural and social values	Because of cultural and social values	5	5	5	6	5	5	6	5	1	2	2	2	Female	29	Masters	Christianity	Nzema
4	4	4	4	4	4	Because of religious reasons, Because LGBTI is a foreign culture	Because LGBTI is a foreign culture	6	5	6	6	6	5	6	5	4	4	4	4	Female	30	Masters	Christianity	Akan
5	6	7	5	7	3	Because of religious reasons	Because of religious reasons	6	5	6	6	6	5	6	4	1	2	1	1	Female	28	First degree	Christianity	Ewe
6	6	5	6	6	5	Because of religious reasons, Because of cultural and social values, Because of health implications	Because of religious reasons	5	6	6	5	6	7	5	6	2	2	2	1	Female	29	First degree	Muslim	Akan
6	6	6	6	6	6	Because of religious reasons, Because of cultural and social values, Because of health implications	Because of health implications	6	6	5	6	6	6	5	6	6	6	6	6	Female	25	First degree	Christianity	Ewe
2	3	3	2	3	2	None of the above	None of the above	1	2	2	1	2	1	2	3	1	1	1	2	Female	24	First degree	Traditionalist	Ga
6	6	6	7	6	5	Because of religious reasons	Because of religious reasons	5	6	5	6	5	6	5	7	2	2	2	2	Female	26	First degree	Christianity	Akan
6	6	6	5	5	6	Because of religious reasons, Because of cultural and social values, Because LGBTI is a foreign culture	Because LGBTI is a foreign culture	5	6	5	5	5	6	5	6	2	1	1	1	Female	30	Masters	Muslim	Akan
6	6	6	6	6	6	Because of religious reasons, Because of cultural and social values	Because of cultural and social values	6	5	6	6	6	6	6	5	6	6	5	6	Female	26	First degree	Muslim	Akan
6	6	6	6	6	6	Because of cultural and social values	Because of cultural and social values	5	6	6	6	6	5	6	5	6	6	6	6	Female	27	First degree	Muslim	Akan
6	6	6	6	6	6	Because of religious reasons	Because of religious reasons	5	6	7	6	6	5	6	2	2	1	1	1	Female	27	First degree	Christianity	Guan
7	6	5	5	6	6	Because of religious reasons	Because of religious reasons	5	6	6	7	5	5	6	5	2	1	2	1	Female	28	First degree	Christianity	Guan
5	6	5	6	6	6	Because of religious reasons	Because of religious reasons	1	6	5	6	6	5	6	3	2	1	1	1	Female	26	First degree	Christianity	Akan
6	6	7	7	7	5	Because of religious reasons, Because of health implications	Because of health implications	5	6	5	5	5	5	6	5	5	5	5	5	Female	27	First degree	Muslim	Gonja
6	6	6	6	6	6	Because of cultural and social values	Because of cultural and social values	6	6	5	6	6	5	6	5	6	6	6	6	Male	26	First degree	Christianity	Akan
3	2	2	1	1	1	None of the above	None of the above	1	3	1	2	2	2	3	1	1	1	1	1	Female	31	Masters	Muslim	Northerner
7	6	6	6	6	6	Because of religious reasons, Because of cultural and social values	Because of religious reasons	6	6	6	6	6	7	6	7	1	2	2	2	Female	26	First degree	Christianity	Akan
5	6	5	5	5	5	Because of health implications	Because of health implications	5	6	6	5	5	6	5	5	2	3	2	2	Female	28	First degree	Christianity	Ga
6	6	6	6	6	6	Because of cultural and social values, Because of health implications	Because of health implications	6	6	5	6	6	6	5	6	6	6	6	6	Female	26	First degree	Christianity	Akan
6	6	6	6	5	6	Because of religious reasons, Because LGBTI is a foreign culture	Because LGBTI is a foreign culture	5	5	6	5	5	5	7	5	2	1	1	2	Female	29	First degree	Christianity	Akan
3	2	3	3	2	3	None of the above	None of the above	2	2	3	2	3	3	2	3	1	1	1	1	Female	26	First degree	Muslim	Ga
6	7	6	5	6	6	Because of religious reasons	Because of religious reasons	5	6	7	6	6	6	5	5	2	1	2	2	Female	25	First degree	Christianity	Akan
6	6	6	6	6	6	Because of religious reasons, Because of cultural and social values, Because of health implications	Because of health implications	6	5	6	5	6	6	5	6	6	6	6	6	Female	27	First degree	Christianity	Ga
6	6	7	7	7	6	Because LGBTI is a foreign culture	Because LGBTI is a foreign culture	5	6	6	5	6	5	6	5	3	2	3	2	Female	29	First degree	Muslim	Nzema
6	6	6	5	5	6	Because of religious reasons, Because LGBTI is a foreign culture	Because of religious reasons	7	6	5	5	5	5	6	6	1	1	2	2	Female	28	First degree	Muslim	Ewe
7	7	7	7	6	7	Because of religious reasons, Because of cultural and social values, Because of health implications, Because LGBTI is a foreign culture	Because of health implications	6	6	5	6	6	5	5	6	6	6	6	6	Female	32	Masters	Muslim	Akan
3	2	3	3	3	4	None of the above	None of the above	3	3	3	2	5	3	3	2	2	3	2	2	Female	29	First degree	Muslim	Akan
6	6	6	5	6	6	Because of cultural and social values, Because of health implications	Because of cultural and social values	6	5	6	6	6	5	6	6	6	6	6	6	Male	26	First degree	Christianity	Ewe
6	6	6	6	5	5	Because LGBTI is a foreign culture	Because LGBTI is a foreign culture	5	5	4	5	5	5	6	5	1	1	1	2	Female	26	First degree	Christianity	Akan
6	6	5	7	6	6	Because of religious reasons	Because of religious reasons	5	7	6	7	5	6	7	6	3	3	3	3	Female	31	Masters	Muslim	Ewe
6	6	6	5	7	6	Because of religious reasons	Because of religious reasons	5	5	6	7	5	3	5	6	2	2	1	2	Female	29	Masters	Muslim	Ewe
6	7	6	6	6	7	Because of cultural and social values, Because of health implications	Because of cultural and social values	6	5	6	7	6	5	6	6	6	6	6	6	Female	29	First degree	Christianity	Ga
5	6	5	6	6	6	Because of religious reasons	Because of religious reasons	6	7	7	7	6	5	6	5	5	6	6	5	Female	28	First degree	Muslim	Akan
2	2	3	2	2	3	None of the above	None of the above	2	3	3	2	3	3	2	3	1	1	1	1	Female	32	Masters	Traditionalist	Guan
4	4	4	4	4	4	Because LGBTI is a foreign culture	Because LGBTI is a foreign culture	5	6	5	5	6	5	6	5	4	4	4	4	Female	27	First degree	Christianity	Akan
6	6	6	6	6	6	Because of religious reasons	Because of religious reasons	6	6	6	5	6	5	6	6	3	3	2	2	Female	28	First degree	Christianity	Akan
7	7	6	6	5	5	Because of religious reasons	Because of religious reasons	6	6	5	7	5	6	7	6	2	2	2	2	Female	25	First degree	Christianity	Nzema
2	2	2	3	2	3	None of the above	None of the above	3	3	2	3	3	3	2	3	2	2	2	2	Female	28	First degree	Christianity	Akan
5	4	5	5	5	5	Because of health implications, Because LGBTI is a foreign culture	Because of health implications	5	6	5	5	5	5	6	5	5	5	5	5	Female	30	Masters	Christianity	Akan
6	6	7	6	7	7	Because of religious reasons	Because of religious reasons	5	7	7	6	6	7	6	6	2	1	2	1	Female	26	First degree	Muslim	Ewe
6	6	6	6	6	6	Because of religious reasons, Because of cultural and social values, Because of health implications, Because LGBTI is a foreign culture	Because of cultural and social values	6	6	6	5	5	6	5	6	6	6	6	6	Female	28	First degree	Christianity	Nzema
5	5	5	5	6	5	Because of religious reasons, Because of cultural and social values, Because of health implications, Because LGBTI is a foreign culture	Because of health implications	6	6	6	6	6	6	6	6	4	4	4	4	Male	25	Masters	Traditionalist	Ga
